# Supplementary material for: Gene-based association analysis identifies 190 genes affecting neuroticism
Source: Sci Rep. 2021 Jan 28;11:2484. doi: 10.1038/s41598-021-82123-5 (PMC7844228; doi:10.1038/s41598-021-82123-5)
Supplement: Supplementary file 1 — Supplementary Information 1. [file 41598_2021_82123_MOESM1_ESM.zip]

Archive with 2 entries (2 files):
- Supplementary Methods.pdf
- Supplementary_Tables.xlsx
