# Supplementary material for: Gene-based association analysis identifies 190 genes affecting neuroticism
Source: Sci Rep. 2021 Jan 28;11:2484. doi: 10.1038/s41598-021-82123-5 (PMC7844228; doi:10.1038/s41598-021-82123-5)
Supplement: Supplementary file 1 — Supplementary Information 1. [file 41598_2021_82123_MOESM1_ESM.zip › Supplementary_Tables.xlsx]

## Sheet: Table S1
Supplementary Table 1. Suggestive (P < 2.5 x 10-5) and significant (P < 2.5 x 10-6) associated genes (all SNPs after polygene pruning)
Gene	Chr	Start	End	SKATO		PCA		ACAT-V		combined P value
				N.SNPs	P value	N.SNPs	P value	N.SNPs	P value
CAMTA1	1	6845384	7829766	3302	8.22928e-06	3302	5.56251e-07	3308	1.94514e-06	1.23286e-06
RERE	1	8412464	8877699	1202	8.84085e-06	1202	2.88453e-06	1204	1.13801e-05	5.47784e-06
EIF4G3	1	21132785	21503381	865	1.29786e-05	865	0.000130785	865	2.80769e-05	2.49351e-05
CSMD2	1	33979609	34631443	2068	0.000585453	2068	9.2933e-07	2074	0.000126865	2.76336e-06
ERI3	1	44686742	44821315	254	0.00574022	254	1.14354e-05	254	8.7496e-06	1.48579e-05
DAB1	1	57460453	58716211	5137	0.00113098	5137	8.09788e-06	5141	0.00549803	2.40857e-05
NEGR1	1	71868625	72748533	2457	2.80972e-05	2457	1.6075e-05	2459	7.75656e-06	1.3232e-05
DNM3	1	171810618	172387606	1874	0.00316587	1874	9.52068e-07	1875	3.47974e-06	2.24209e-06
RABGAP1L	1	174128552	174964445	1457	2.17059e-09	1457	6.12087e-09	1460	7.54515e-08	4.70711e-09
DENND1B	1	197473878	197744623	696	0.185318	696	7.50055e-08	697	7.4358e-07	2.04399e-07
IPO9	1	201798288	201853422	184	2.05594e-06	184	0.000208107	184	0.0295492	6.10708e-06
LMOD1	1	201865584	201915716	164	4.3874e-09	164	2.53316e-08	164	5.02922e-06	1.12107e-08
ENAH	1	225674534	225840845	342	0.000313263	342	4.91263e-07	342	8.06094e-05	1.46258e-06
GALNT2	1	230202956	230417875	1085	4.32567e-06	1085	0.000182372	1088	6.29873e-05	1.18794e-05
KLF11	2	10170776	10194963	73	7.96801e-06	73	4.58076e-07	73	2.06521e-07	4.19541e-07
FANCL	2	58386378	58468515	261	0.00281432	261	1.09405e-10	262	0.018082	3.28217e-10
ACVR2A	2	148602086	148688396	189	0.0802418	189	6.67914e-06	190	1.48787e-05	1.38286e-05
MBD5	2	148778580	149271046	1338	0.0489122	1338	4.13526e-05	1340	3.20923e-07	9.5535e-07
KCNJ3	2	155555093	155714864	579	1.39237e-06	579	0.000108446	579	0.00100485	4.11851e-06
SATB2	2	200134223	200335989	519	6.72115e-08	519	7.89713e-05	520	1.94815e-05	2.00771e-07
ICA1L	2	203637873	203736708	209	0.0012879	209	7.85666e-06	210	0.000147615	2.225e-05
PARD3B	2	205410516	206484886	4359	2.8505e-07	4359	0.00122004	4363	0.000636625	8.54567e-07
NRP2	2	206547184	206662857	367	4.7889e-06	367	0.000468743	369	0.000175105	1.38466e-05
NYAP2	2	226264426	226518734	708	0.000182842	708	0.000905105	708	5.9948e-06	1.73025e-05
PLCL2	3	16974582	17132098	464	0.0733031	464	2.55549e-06	464	0.00297013	7.65962e-06
ARPP21	3	35680666	35835988	458	2.54238e-07	458	4.55288e-08	458	3.34106e-09	9.22499e-09
SEMA3F	3	50192562	50226508	88	6.40958e-05	88	3.0783e-06	88	0.00343057	8.80417e-06
MAGI1	3	65339200	66024511	3178	8.74025e-07	3178	0.00282159	3187	4.11411e-06	2.16208e-06
ROBO2	3	75955845	77699115	6977	3.62251e-06	6977	7.00578e-05	6986	0.000242455	1.01885e-05
CADM2	3	85008133	86123579	4720	9.8117e-08	4720	1.50624e-05	4725	6.10144e-05	2.91979e-07
BBX	3	107241783	107530176	738	2.17507e-09	738	2.16038e-10	741	1.93822e-08	5.8364e-10
STAG1	3	136055077	136471245	1268	7.27585e-06	1268	4.35915e-08	1277	1.76546e-10	5.27489e-10
RSRC1	3	157823690	158262624	1385	6.02546e-06	1385	2.7335e-07	1387	0.000112263	7.82639e-07
FBXL5	4	15606007	15661487	181	0.000624125	181	8.7523e-08	181	2.35039e-05	2.61558e-07
FAM200B	4	15683352	15692070	27	0.0327895	27	4.94135e-06	27	0.0246223	1.48189e-05
BEND4	4	42112870	42154895	110	0.0117166	110	1.19382e-05	110	4.0282e-06	9.03342e-06
SNCA	4	90645250	90759447	483	4.0374e-06	483	1.09449e-08	484	2.43974e-08	2.2624e-08
PRSS12	4	119201193	119274053	213	6.67402e-05	213	1.93153e-06	214	0.000180343	5.57358e-06
GPM6A	4	176554088	176923842	1524	0.00611345	1524	2.14749e-07	1528	0.000130926	6.43169e-07
CENPK	5	64813593	64858995	143	2.30959e-06	143	3.14814e-06	143	1.07874e-05	3.55734e-06
FBXL17	5	107194734	107718080	1534	3.57992e-07	1534	3.02361e-07	1535	9.57879e-07	4.19895e-07
GALNT10	5	153570295	153800544	973	0.000213004	973	6.3384e-08	973	9.08346e-06	1.88779e-07
HIST1H2BL	6	27775257	27775709	2	6.19392e-08	2	4.92292e-08	2	4.97947e-08	5.30593e-08
GABBR1	6	29570005	29600962	184	0.0666726	184	0.149248	184	5.52731e-07	1.65817e-06
TRIM31	6	30070674	30080867	109	0.00835127	109	4.64154e-09	109	1.41633e-06	1.38791e-08
TRIM39-RPP21	6	30297088	30314635	60	0.00147856	60	3.93497e-06	100	7.16494e-08	2.11094e-07
RPP21	6	30312897	30314635	14	0.000252971	14	2.28654e-08	17	1.21805e-08	2.38404e-08
PRRC2A	6	31588450	31605554	82	0.000297839	82	8.18263e-06	83	0.00181469	2.37871e-05
BAG6	6	31606805	31620953	53	1.51399e-06	53	2.74464e-07	53	4.71292e-07	4.66867e-07
VWA7	6	31733178	31745108	64	1.38491e-08	64	3.59483e-08	64	5.68116e-07	2.9474e-08
SLC44A4	6	31830969	31846823	67	1.41401e-05	67	1.80195e-06	67	3.39608e-07	8.40277e-07
EHMT2	6	31847536	31865464	76	1.40204e-05	76	2.95294e-06	76	0.0163951	7.31652e-06
CFB	6	31913721	31919861	33	1.44353e-08	33	5.25165e-11	33	5.91556e-08	1.5684e-10
TNXB	6	32008932	32077151	255	6.715e-06	255	6.70792e-09	255	3.19367e-12	9.57656e-12
PBX2	6	32152510	32157963	12	0.00749511	12	7.5557e-07	12	6.31082e-07	1.03156e-06
NOTCH4	6	32162620	32191844	158	0.000113481	158	1.34083e-07	158	1.46999e-06	3.68227e-07
TAP2	6	32789610	32806547	225	0.0236952	225	1.61458e-06	226	0.0363673	4.84319e-06
HLA-DOA	6	32971959	32977389	48	1.52867e-06	48	7.64312e-05	48	0.000435061	4.48065e-06
KIFC1	6	33359301	33377701	76	2.28197e-05	76	2.03002e-05	76	2.92663e-05	2.35754e-05
SIM1	6	100832891	100912805	198	0.0017755	198	8.36702e-09	199	4.71951e-06	2.50565e-08
ASCC3	6	100956325	101329243	1052	5.47382e-05	1052	2.53724e-05	1053	7.16759e-07	2.06491e-06
ESR1	6	152011631	152424409	1777	0.124974	1777	2.05728e-06	1780	0.000338645	6.13448e-06
MAD1L1	7	1855428	2272583	2852	0.000142423	2852	8.52128e-07	2856	2.11902e-06	1.81546e-06
TMEM106B	7	12250848	12276890	79	0.0104458	79	1.5453e-09	79	7.04364e-09	3.80181e-09
SP4	7	21467689	21554440	431	3.77003e-06	431	0.00042795	431	5.38752e-05	1.04841e-05
POU6F2	7	39017609	39504390	1933	7.89706e-06	1933	9.12621e-06	1936	0.000390608	1.25647e-05
PCLO	7	82383321	82792197	1572	1.45538e-06	1572	3.41075e-05	1572	7.23222e-05	4.10817e-06
GRM8	7	126078652	126892428	3029	3.35195e-11	3029	2.85883e-12	3031	6.01097e-12	5.49472e-12
DGKI	7	137074385	137531609	1260	0.628472	1260	0.00175855	1263	7.66985e-06	2.29099e-05
DLGAP2	8	877021	1656642	5739	1.28094e-05	5739	4.9773e-07	5758	0.000347497	1.43536e-06
MSRA	8	9911830	10286401	2285	3.26693e-05	2285	6.15907e-11	2290	2.27489e-07	1.84722e-10
XKR6	8	10753654	11058875	1351	0.00165346	1351	9.05307e-08	1355	0.000365871	2.7151e-07
LONRF1	8	12579406	12612992	121	0.00075727	121	7.10576e-07	121	2.47592e-05	2.07037e-06
SGCZ	8	13947373	15095792	9444	1.81062e-05	9444	3.30079e-07	9467	7.66072e-06	9.33026e-07
NRG1	8	31496820	32622558	5074	0.00672885	5074	3.33808e-06	5081	0.0337083	1.00083e-05
CYP7B1	8	65508529	65711348	563	0.00089003	563	2.6152e-06	564	1.91592e-06	3.31328e-06
TRPS1	8	116420724	116713299	722	1.09347e-05	722	0.000162806	722	3.00634e-05	2.29257e-05
AGO2	8	141541264	141645646	406	4.57682e-05	406	2.35377e-06	406	5.87249e-06	4.86236e-06
TSNARE1	8	143293441	143484543	942	0.000697892	942	4.37128e-06	943	8.55718e-05	1.24026e-05
GLIS3	9	3824128	4300036	2797	5.36755e-08	2797	2.30785e-09	2806	3.54966e-06	6.63399e-09
ELAVL2	9	23690097	23826342	564	1.12066e-11	564	4.12288e-10	564	2.48647e-09	3.25874e-11
LINGO2	9	27948084	29212998	7016	0.000963738	7016	4.5915e-08	7033	9.87157e-07	1.31617e-07
NTRK2	9	87283417	87641985	1234	6.75351e-07	1234	9.35907e-05	1238	0.000292642	2.00694e-06
FAM120A	9	96214173	96328397	329	0.0109867	329	1.36234e-10	331	1.36611e-08	4.04667e-10
PHF2	9	96338909	96441869	461	0.00182718	461	2.75655e-06	462	2.06736e-05	7.28704e-06
PTCH1	9	98205264	98279247	268	1.7398e-08	268	2.94069e-12	268	8.09797e-13	1.9047e-12
CELF2	10	10838851	11378674	2334	8.94487e-07	2334	7.74583e-06	2340	3.92995e-05	2.35755e-06
AS3MT	10	104629183	104661656	96	0.000324229	96	1.85945e-06	97	1.51141e-05	4.94201e-06
SORCS3	10	106400859	107024993	2822	8.5111e-07	2822	5.12622e-07	2826	3.77574e-05	9.51724e-07
ARNTL	11	13299325	13408813	292	5.88068e-07	292	1.11077e-08	293	3.15299e-06	3.25927e-08
SOX6	11	15987995	16497935	1467	5.80382e-06	1467	2.65314e-07	1470	2.73794e-08	7.41377e-08
PAX6	11	31806340	31839509	67	3.67357e-08	67	8.11012e-10	67	1.80082e-08	2.28002e-09
SYT13	11	45261853	45307884	140	0.000716431	140	3.76487e-07	140	1.39026e-05	1.09912e-06
ATG13	11	46638826	46697569	116	0.000408615	116	4.54673e-06	116	0.014361	1.34859e-05
ARFGAP2	11	47185849	47199054	28	0.00475437	28	3.62247e-07	28	1.84013e-06	9.07935e-07
PACSIN3	11	47199073	47208010	17	0.00221642	17	9.63943e-07	17	6.10482e-06	2.49654e-06
MADD	11	47290927	47351582	177	0.00228645	177	0.00911465	177	5.45786e-12	1.63736e-11
RAPSN	11	47459308	47470730	37	0.00225302	37	0.0300151	37	3.46967e-09	1.0409e-08
SERPING1	11	57365027	57382326	31	5.12872e-05	31	6.10765e-06	31	0.000755108	1.62556e-05
ZDHHC5	11	57435223	57468659	70	0.000562175	70	2.42394e-09	70	6.03111e-09	5.18707e-09
TMX2	11	57479995	57508445	45	0.0109388	45	8.12836e-06	45	0.000503622	2.39802e-05
OR9Q1	11	57791353	57949059	661	0.00507088	661	3.86796e-06	665	0.00298255	1.158e-05
GRM5	11	88237256	88796846	2699	2.57822e-06	2699	4.84616e-08	2703	6.70492e-08	8.3479e-08
CNTN5	11	98891706	100229616	7303	1.45901e-09	7303	7.99813e-06	7321	4.16411e-05	4.37607e-09
NCAM1	11	112831969	113149158	1045	2.6032e-07	1045	3.73179e-12	1046	9.55088e-06	1.11953e-11
TTC12	11	113185251	113244345	156	3.50948e-08	156	3.34277e-15	157	4.84945e-12	9.99201e-15
DRD2	11	113280317	113346413	153	1.47614e-11	153	2.93352e-17	153	6.51279e-11	8.80053e-17
KIRREL3	11	126293388	126870766	2570	2.64649e-05	2570	6.57167e-08	2576	0.000434578	1.96632e-07
IGSF9B	11	133778520	133826649	245	1.19504e-06	245	4.05235e-05	245	4.60315e-06	2.78109e-06
ST8SIA1	12	22346325	22487648	538	1.45452e-06	538	0.00011681	538	0.00012481	4.26084e-06
SOX5	12	23682438	24715383	4054	8.24939e-10	4054	7.17096e-07	4064	8.63677e-05	2.47195e-09
MYO1H	12	109826439	109886176	279	1.02522e-15	279	1.89032e-13	280	1.05027e-13	2.9976e-15
C12orf49	12	117151289	117175868	81	0.33772	81	0.620108	81	2.85928e-06	8.57782e-06
NOS1	12	117645921	117799607	346	3.46724e-07	346	2.46906e-07	346	3.0937e-07	2.95083e-07
TAOK3	12	118587606	118810750	472	0.00601524	472	3.86854e-07	472	2.83362e-08	7.92064e-08
SUDS3	12	118814358	118855840	97	0.00941264	97	6.54541e-07	97	0.0241054	1.96343e-06
PCDH9	13	66876966	67804468	2581	0.0132755	2581	1.70575e-09	2581	0.00035485	5.11722e-09
ANKRD10	13	111530887	111567454	83	0.000146306	83	8.64672e-06	83	4.72637e-05	2.0885e-05
EXD2	14	69658194	69710737	71	1.44139e-07	71	9.84554e-07	71	7.59626e-08	1.4206e-07
GALNT16	14	69726681	69821190	350	2.0056e-06	350	0.000399703	350	4.15109e-05	5.71215e-06
SIPA1L1	14	71788108	72207761	1064	0.000963176	1064	2.53237e-07	1064	2.94982e-05	7.53048e-07
YLPM1	14	75230025	75304013	181	0.005789	181	1.06814e-11	181	9.94316e-12	1.54488e-11
AQR	15	35148552	35261995	397	6.69851e-07	397	4.06643e-05	398	1.16471e-05	1.87112e-06
SEMA6D	15	47476403	48066420	2090	4.66014e-06	2090	1.09147e-09	2093	6.14659e-06	3.27307e-09
TLE3	15	70340129	70390274	115	3.64704e-06	115	1.24168e-06	116	3.05251e-05	2.69707e-06
RBFOX1	16	5289469	7763342	NA	NA	NA	NA	18965	2.81115e-09	2.81115e-09
SHISA9	16	12995477	13334273	1622	5.62976e-06	1622	0.000130005	1624	7.89217e-05	1.51523e-05
HS3ST4	16	25703347	26149009	2064	0.00195492	2064	5.54497e-06	2067	0.00512103	1.657e-05
CTF1	16	30907928	30914881	7	6.28725e-07	7	1.43428e-05	7	0.00211395	1.80645e-06
SETD1A	16	30968615	30995985	22	1.64824e-07	22	8.97344e-09	22	7.02457e-09	1.15445e-08
TOX3	16	52471682	52581714	296	6.94402e-08	296	2.85089e-06	296	1.24642e-05	2.02267e-07
CDH13	16	82660399	83830215	8844	5.21005e-06	8844	0.00032286	8876	0.0176036	1.53774e-05
MAP1LC3B	16	87423157	87438380	53	2.20709e-10	53	7.68774e-09	58	2.12381e-07	6.42998e-10
ZCCHC14	16	87439852	87525870	409	1.77018e-07	409	1.69323e-06	409	9.84206e-07	4.13464e-07
CBFA2T3	16	88941263	89043568	644	1.24164e-06	644	0.000341053	655	5.62463e-05	3.63152e-06
PAFAH1B1	17	2496923	2588909	278	0.011058	278	3.31316e-07	278	2.21612e-09	6.60418e-09
CLUH	17	2592680	2615053	37	8.18992e-07	37	5.88452e-10	37	5.14669e-08	1.74416e-09
PSMD3	17	38137021	38154213	67	0.00113052	67	3.78448e-06	68	0.00511833	1.13072e-05
FAM171A2	17	42431101	42441235	17	1.97716e-06	17	2.08124e-05	17	3.59888e-06	3.60712e-06
ARHGAP27	17	43471268	43510282	61	4.23338e-10	61	2.37545e-19	61	3.40525e-10	7.12636e-19
PLEKHM1	17	43513266	43568146	47	0.0276698	47	3.06868e-12	47	0.0104793	9.20608e-12
CRHR1	17	43697710	43913194	346	2.20731e-17	346	4.17189e-23	346	1.20373e-28	3.61119e-28
MAPT	17	43971702	44105700	194	5.03051e-21	194	8.4796e-25	194	1.12986e-29	3.38952e-29
KANSL1	17	44107282	44302740	214	1.6762e-08	214	3.94975e-09	214	4.81702e-08	8.99284e-09
NSF	17	44668035	44834830	54	2.78425e-16	54	1.83352e-24	54	3.43872e-20	5.50026e-24
WNT3	17	44839872	44896126	91	0.000127349	91	5.18197e-11	91	6.96099e-12	1.84099e-11
PRKCA	17	64298760	64806862	2156	1.53666e-06	2156	3.43297e-07	2161	7.376e-06	8.10971e-07
BAIAP2	17	79008944	79091232	454	2.32453e-08	454	2.59778e-10	460	1.19853e-10	2.45178e-10
AATK	17	79084285	79139877	280	0.0011991	280	1.15744e-06	282	1.91345e-10	5.7394e-10
CDH2	18	25530930	25757445	644	1.81621e-06	644	9.98991e-05	645	3.64195e-06	3.59202e-06
ASXL3	18	31158541	31331159	555	8.87613e-06	555	2.46024e-05	555	3.06853e-05	1.6138e-05
NOL4	18	31431064	31803515	955	1.0658e-07	955	2.83944e-06	955	3.55856e-07	2.3914e-07
CELF4	18	34823003	35146000	1078	9.03226e-07	1078	8.06601e-08	1079	4.7886e-18	1.43658e-17
DCC	18	49866542	51062273	6229	2.8829e-08	6229	6.09927e-12	6235	4.05095e-07	1.82938e-11
TCF4	18	52889562	53303252	1056	1.25868e-11	1056	2.32822e-10	1056	2.4656e-08	3.58065e-11
APC2	19	1446269	1473243	65	3.71754e-06	65	6.08342e-07	65	0.000117463	1.56143e-06
DPY19L3	19	32896655	32976799	212	0.0201638	212	1.75502e-07	212	0.00117232	5.26422e-07
EML2	19	46112658	46148775	123	0.000788857	123	1.10663e-06	123	4.67679e-05	3.23872e-06
NOVA2	19	46442771	46476657	80	3.40467e-06	80	5.66868e-05	80	1.59612e-05	8.02125e-06
SEC23B	20	18488188	18542059	241	0.059676	241	5.11636e-06	241	2.43058e-05	1.26791e-05
MAP1LC3A	20	33134688	33148149	21	3.65063e-07	21	3.4181e-07	21	0.0352001	5.29578e-07
PIGU	20	33148346	33265089	168	1.72136e-05	168	1.88103e-06	168	0.0410695	5.08698e-06
GGT7	20	33432523	33460661	69	0.0163051	69	1.6443e-07	69	3.40979e-07	3.32801e-07
NCOA5	20	44689624	44718580	84	0.00625647	84	1.28775e-09	84	3.27497e-06	3.86172e-09
CD40	20	44746899	44758384	30	0.000502773	30	3.95807e-07	30	4.95886e-06	1.09885e-06
SOD1	21	33031935	33041244	30	2.14223e-06	30	6.43587e-05	30	0.000389716	6.18674e-06
ZC3H7B	22	41697507	41756151	156	3.68001e-10	156	1.57271e-08	156	6.13343e-12	1.80918e-11
TEF	22	41763337	41795332	93	0.00550787	93	2.08325e-06	95	0.0166666	6.24661e-06
ACO2	22	41865099	41924993	159	0.0200868	159	7.59759e-06	164	0.962207	2.27887e-05
CSDC2	22	41957014	41972670	30	1.07424e-06	30	3.85053e-06	30	0.00648113	2.51943e-06
NHP2L1	22	42069937	42085296	52	0.00487952	52	1.29893e-06	52	0.0127738	3.89536e-06
CCDC134	22	42196636	42228175	96	0.00438081	96	1.03538e-06	96	0.000501685	3.099e-06

## Sheet: Table S2
Supplementary Table 2. Suggestive (P < 2.5 x 10-5) and significant (P < 2.5 x 10-6) associated genes (non-coding SNPs after polygene pruning)
Gene	Chr	Start	End	SKATO		PCA		ACAT-V		combined P value
				N.SNPs	P value	N.SNPs	P value	N.SNPs	P value
CAMTA1	1	6845384	7829766	3200	8.50966e-06	3200	4.16572e-07	3204	1.88399e-06	9.83978e-07
RERE	1	8412464	8877699	1100	1.56408e-05	1100	1.91226e-06	1100	1.04831e-05	4.39709e-06
EIF4G3	1	21132785	21503381	857	1.29396e-05	857	0.0001219	857	2.78173e-05	2.47047e-05
CSMD2	1	33979609	34631443	1920	0.00922878	1920	1.17637e-06	1923	0.000123044	3.49524e-06
ERI3	1	44686742	44821315	252	0.00574398	252	1.14588e-05	252	8.68071e-06	1.48045e-05
DAB1	1	57460453	58716211	4940	0.00113403	4940	7.9715e-06	4943	0.00528957	2.37121e-05
NEGR1	1	71868625	72748533	2456	2.81049e-05	2456	1.60564e-05	2458	7.75341e-06	1.32254e-05
DNM3	1	171810618	172387606	1869	0.00313255	1869	9.34584e-07	1870	3.47046e-06	2.20838e-06
RABGAP1L	1	174128552	174964445	1454	2.17232e-09	1454	6.21881e-09	1456	7.52448e-08	4.72865e-09
DENND1B	1	197473878	197744623	694	0.184045	694	7.53518e-08	695	7.41446e-07	2.05201e-07
IPO9	1	201798288	201853422	183	2.04664e-06	183	0.00020813	183	0.0285275	6.07969e-06
LMOD1	1	201865584	201915716	160	3.18815e-09	160	2.63041e-08	160	4.90667e-06	8.52559e-09
ENAH	1	225674534	225840845	341	0.000313176	341	4.9127e-07	341	8.03737e-05	1.46258e-06
GALNT2	1	230202956	230417875	1038	4.06126e-06	1038	0.000129998	1041	6.02665e-05	1.109e-05
KLF11	2	10170776	10194963	66	1.34119e-06	66	1.54734e-07	66	1.86719e-07	2.38778e-07
FANCL	2	58386378	58468515	258	0.00290514	258	1.1169e-10	258	0.0178878	3.3507e-10
ACVR2A	2	148602086	148688396	188	0.0789271	188	6.29721e-06	189	1.48004e-05	1.32521e-05
MBD5	2	148778580	149271046	1334	0.0489114	1334	4.13612e-05	1336	3.19965e-07	9.52521e-07
KCNJ3	2	155555093	155714864	576	1.39812e-06	576	0.00011352	576	0.00100696	4.13764e-06
SATB2	2	200134223	200335989	483	6.90989e-08	483	7.89834e-05	484	1.81329e-05	2.0633e-07
ICA1L	2	203637873	203736708	205	0.00129385	205	2.70203e-06	206	0.000144806	7.94134e-06
PARD3B	2	205410516	206484886	4132	3.47899e-07	4132	0.00123369	4134	0.000603525	1.0428e-06
NRP2	2	206547184	206662857	330	4.08891e-06	330	0.000444844	331	0.000157646	1.18504e-05
NYAP2	2	226264426	226518734	698	0.000195506	698	0.000911503	698	5.91025e-06	1.71028e-05
PLCL2	3	16974582	17132098	457	0.0762146	457	2.70894e-06	457	0.00294776	8.11907e-06
ARPP21	3	35680666	35835988	452	2.46093e-07	452	4.0022e-08	452	3.29729e-09	9.0272e-09
SEMA3F	3	50192562	50226508	81	3.48193e-05	81	4.16883e-06	81	0.00343577	1.11571e-05
MAGI1	3	65339200	66024511	3017	8.6356e-07	3017	0.00254792	3020	3.89853e-06	2.1203e-06
ROBO2	3	75955845	77699115	6716	3.58167e-06	6716	6.90681e-05	6722	0.000237118	1.00707e-05
CADM2	3	85008133	86123579	4714	9.80634e-08	4714	1.506e-05	4719	6.09369e-05	2.9182e-07
BBX	3	107241783	107530176	732	2.08724e-09	732	2.16167e-10	735	1.92252e-08	5.81715e-10
STAG1	3	136055077	136471245	1266	7.27753e-06	1266	4.36832e-08	1275	1.7627e-10	5.26671e-10
RSRC1	3	157823690	158262624	1383	6.02323e-06	1383	2.73349e-07	1385	0.000112101	7.82621e-07
FBXL5	4	15606007	15661487	180	0.000604112	180	8.82002e-08	180	2.33741e-05	2.63568e-07
FAM200B	4	15683352	15692070	21	0.0326484	21	6.71842e-06	21	0.0239841	2.01455e-05
BEND4	4	42112870	42154895	106	0.0114946	106	1.19795e-05	106	3.88172e-06	8.79299e-06
SNCA	4	90645250	90759447	483	4.0374e-06	483	1.09449e-08	484	2.43974e-08	2.2624e-08
PRSS12	4	119201193	119274053	205	7.26511e-05	205	1.80838e-06	206	0.000173625	5.24014e-06
GPM6A	4	176554088	176923842	1481	0.0061206	1481	2.22731e-07	1483	0.000127073	6.66999e-07
CENPK	5	64813593	64858995	143	2.30959e-06	143	3.14814e-06	143	1.07874e-05	3.55734e-06
FBXL17	5	107194734	107718080	1531	3.58403e-07	1531	3.04188e-07	1532	9.56007e-07	4.21134e-07
GALNT10	5	153570295	153800544	968	0.000212693	968	6.91562e-08	968	9.03679e-06	2.05826e-07
OR2H1	6	29424947	29432099	39	0.0441762	39	2.3446e-06	39	0.00996659	7.03177e-06
GABBR1	6	29570005	29600962	177	0.062445	177	0.150738	177	5.31703e-07	1.59509e-06
TRIM31	6	30070674	30080867	91	0.0202467	91	9.12099e-09	91	1.24492e-06	2.71639e-08
BAG6	6	31606805	31620953	43	2.81258e-05	43	3.34094e-07	43	7.02904e-07	6.73946e-07
VWA7	6	31733178	31745108	53	1.41244e-08	53	2.90605e-08	53	4.70472e-07	2.79497e-08
SLC44A4	6	31830969	31846823	57	1.45322e-05	57	4.06495e-05	57	2.88921e-07	8.43984e-07
EHMT2	6	31847536	31865464	70	1.33343e-05	70	2.27191e-06	70	0.0150918	5.82277e-06
CFB	6	31913721	31919861	16	9.69462e-10	16	9.61901e-09	16	2.86815e-08	2.56339e-09
TNXB	6	32008932	32077151	199	0.000609276	199	1.14596e-08	199	2.49334e-12	7.47846e-12
PBX2	6	32152510	32157963	11	0.00834201	11	2.06015e-06	11	5.78493e-07	1.35492e-06
NOTCH4	6	32162620	32191844	117	0.00382779	117	7.3215e-09	117	0.00381702	2.19644e-08
TAP2	6	32789610	32806547	203	0.0334296	203	1.54894e-06	204	0.0367722	4.64641e-06
HLA-DOA	6	32971959	32977389	39	2.97175e-06	39	3.9663e-05	39	0.000357513	8.23019e-06
KIFC1	6	33359301	33377701	67	1.74548e-05	67	1.94712e-05	67	2.581e-05	2.03537e-05
SIM1	6	100832891	100912805	194	0.00175041	194	8.52049e-09	194	4.60094e-06	2.55141e-08
ASCC3	6	100956325	101329243	1047	5.45043e-05	1047	2.54494e-05	1048	7.13355e-07	2.05555e-06
ESR1	6	152011631	152424409	1701	0.127306	1701	2.14002e-06	1704	0.000325149	6.37797e-06
MAD1L1	7	1855428	2272583	2770	0.000564527	2770	8.42988e-07	2774	2.07099e-06	1.79545e-06
TMEM106B	7	12250848	12276890	78	0.0104059	78	1.57552e-09	78	6.95448e-09	3.85354e-09
SP4	7	21467689	21554440	414	3.77203e-06	414	0.000428558	414	5.17504e-05	1.04615e-05
POU6F2	7	39017609	39504390	1801	7.64381e-06	1801	9.08463e-06	1802	0.000364518	1.2313e-05
PCLO	7	82383321	82792197	1444	5.6298e-06	1444	2.02317e-05	1444	7.38402e-05	1.2469e-05
GRM8	7	126078652	126892428	3000	4.16414e-11	3000	2.53773e-12	3002	5.95346e-12	5.11913e-12
DGKI	7	137074385	137531609	1254	0.627667	1254	0.00179611	1257	7.63341e-06	2.28035e-05
DLGAP2	8	877021	1656642	4146	2.28142e-06	4146	7.19071e-09	4153	0.000252631	2.15037e-08
MSRA	8	9911830	10286401	2284	3.26638e-05	2284	6.15656e-11	2289	2.2739e-07	1.84646e-10
XKR6	8	10753654	11058875	1349	0.0016536	1349	9.11996e-08	1353	0.000365332	2.73515e-07
LONRF1	8	12579406	12612992	79	3.03926e-05	79	4.02011e-06	79	1.6372e-05	8.7532e-06
SGCZ	8	13947373	15095792	9045	1.81049e-05	9045	3.29807e-07	9059	7.33058e-06	9.306e-07
NRG1	8	31496820	32622558	4879	0.00715567	4879	8.09342e-06	4883	0.0328106	2.42469e-05
CYP7B1	8	65508529	65711348	560	0.000881962	560	2.61341e-06	561	1.90573e-06	3.30211e-06
TRPS1	8	116420724	116713299	720	1.09352e-05	720	0.00016281	720	2.99801e-05	2.29103e-05
AGO2	8	141541264	141645646	400	3.30343e-05	400	2.43125e-06	400	5.78571e-06	4.88264e-06
TSNARE1	8	143293441	143484543	897	0.000632437	897	4.31051e-06	898	8.15046e-05	1.2203e-05
GLIS3	9	3824128	4300036	2594	5.38773e-08	2594	2.15364e-09	2600	3.28906e-06	6.20867e-09
ELAVL2	9	23690097	23826342	563	1.1225e-11	563	3.9692e-10	563	2.48206e-09	3.26056e-11
LINGO2	9	27948084	29212998	3992	5.03278e-05	3992	1.62328e-06	3995	1.03294e-06	1.87031e-06
NTRK2	9	87283417	87641985	1182	6.21293e-07	1182	9.48195e-05	1186	0.000280314	1.84768e-06
FAM120A	9	96214173	96328397	320	0.149468	320	2.11596e-08	322	1.33148e-08	2.4517e-08
PHF2	9	96338909	96441869	435	0.0128613	435	1.27816e-06	436	2.15742e-05	3.61968e-06
PTCH1	9	98205264	98279247	245	1.64211e-08	245	2.80214e-12	245	7.41296e-13	1.75859e-12
AS3MT	10	104629183	104661656	94	0.000231768	94	1.87968e-06	95	1.48025e-05	4.9679e-06
SORCS3	10	106400859	107024993	2814	8.37239e-07	2814	5.1512e-07	2818	3.76507e-05	9.48689e-07
ADAM12	10	127700960	128077127	1755	5.37513e-05	1755	9.68869e-06	1757	0.00834486	2.46028e-05
ARNTL	11	13299325	13408813	292	5.88068e-07	292	1.11077e-08	293	3.15299e-06	3.25927e-08
SOX6	11	15987995	16497935	1426	5.28903e-06	1426	2.66414e-07	1429	2.66157e-08	7.22641e-08
PAX6	11	31806340	31839509	67	3.67357e-08	67	8.11012e-10	67	1.80082e-08	2.28002e-09
SYT13	11	45261853	45307884	139	0.000716356	139	3.75553e-07	139	1.38033e-05	1.09626e-06
ATG13	11	46638826	46697569	113	0.000389575	113	4.55263e-06	113	0.0140399	1.34958e-05
ARFGAP2	11	47185849	47199054	26	0.00474119	26	3.55469e-07	26	1.70869e-06	8.82706e-07
PACSIN3	11	47199073	47208010	15	0.0021761	15	5.09538e-07	15	5.38659e-06	1.39621e-06
MADD	11	47290927	47351582	165	0.00248225	165	0.0121922	165	5.08793e-12	1.52638e-11
RAPSN	11	47459308	47470730	29	0.00123654	29	8.94098e-06	29	2.71947e-09	8.15591e-09
C1QTNF4	11	47611216	47615961	6	2.14369e-06	6	2.31139e-05	6	2.33053e-05	5.42832e-06
SERPING1	11	57365027	57382326	29	4.94668e-05	29	6.07972e-06	29	0.000706743	1.61193e-05
ZDHHC5	11	57435223	57468659	66	0.000561826	66	1.10448e-09	66	5.68648e-09	2.77454e-09
OR9Q1	11	57791353	57949059	649	0.00511613	649	4.20158e-06	649	0.00291521	1.25763e-05
GRM5	11	88237256	88796846	2694	2.57601e-06	2694	4.78804e-08	2698	6.69252e-08	8.28372e-08
CNTN5	11	98891706	100229616	7071	1.44469e-09	7071	8.11046e-06	7085	4.03003e-05	4.33316e-09
NCAM1	11	112831969	113149158	1036	2.68572e-07	1036	4.20339e-12	1037	9.46871e-06	1.26101e-11
TTC12	11	113185251	113244345	152	2.02046e-08	152	5.55038e-16	153	4.726e-12	1.77636e-15
DRD2	11	113280317	113346413	150	1.54678e-11	150	3.05219e-17	150	6.38508e-11	9.15654e-17
KIRREL3	11	126293388	126870766	2459	2.63997e-05	2459	5.48292e-08	2462	0.00041537	1.64125e-07
IGSF9B	11	133778520	133826649	215	1.59855e-06	215	8.23568e-05	215	4.07882e-06	3.39797e-06
ST8SIA1	12	22346325	22487648	501	2.80535e-06	501	0.000151189	501	0.000330531	8.19446e-06
SOX5	12	23682438	24715383	2789	5.78604e-08	2789	1.26625e-07	2791	6.17505e-05	1.19064e-07
MYO1H	12	109826439	109886176	270	1.05397e-15	270	1.92802e-13	271	1.01696e-13	3.10862e-15
TAOK3	12	118587606	118810750	471	0.00600706	471	3.74839e-07	471	2.82761e-08	7.88778e-08
SUDS3	12	118814358	118855840	96	0.00941142	96	6.41927e-07	96	0.0238534	1.9256e-06
PCDH9	13	66876966	67804468	2576	0.0132706	2576	1.70955e-09	2576	0.000354163	5.12862e-09
ANKRD10	13	111530887	111567454	80	0.000140719	80	8.68969e-06	80	4.55538e-05	2.08135e-05
EXD2	14	69658194	69710737	66	0.000220756	66	2.66991e-06	66	1.5708e-07	4.44756e-07
GALNT16	14	69726681	69821190	343	1.96525e-06	343	0.000391816	343	4.06808e-05	5.59728e-06
SIPA1L1	14	71788108	72207761	1047	0.000945485	1047	2.43778e-07	1047	2.90272e-05	7.25056e-07
YLPM1	14	75230025	75304013	170	0.00494125	170	3.32415e-12	170	9.33897e-12	7.35467e-12
AQR	15	35148552	35261995	388	6.44451e-07	388	4.59718e-05	389	1.13838e-05	1.80581e-06
SEMA6D	15	47476403	48066420	2073	4.60741e-06	2073	1.02122e-09	2076	6.09675e-06	3.06247e-09
TLE3	15	70340129	70390274	108	3.73386e-06	108	1.24194e-06	109	2.86912e-05	2.70791e-06
RBFOX1	16	5289469	7763342	NA	NA	NA	NA	18050	2.67552e-09	2.67552e-09
SHISA9	16	12995477	13334273	1618	5.62465e-06	1618	0.000129798	1620	7.87274e-05	1.51366e-05
HS3ST4	16	25703347	26149009	1976	0.00204761	1976	5.46132e-06	1979	0.00491055	1.63223e-05
CTF1	16	30907928	30914881	7	6.28725e-07	7	1.43428e-05	7	0.00211395	1.80645e-06
SETD1A	16	30968615	30995985	20	1.5291e-07	20	9.00867e-09	20	6.38597e-09	1.09434e-08
TOX3	16	52471682	52581714	289	6.92861e-08	289	2.3809e-06	289	1.21694e-05	2.00869e-07
CDH13	16	82660399	83830215	8457	5.2512e-06	8457	0.000230602	8480	0.0169169	1.53982e-05
MAP1LC3B	16	87423157	87438380	52	2.21464e-10	52	8.19333e-09	57	2.08719e-07	6.46238e-10
ZCCHC14	16	87439852	87525870	387	0.000134714	387	2.75483e-08	387	2.97782e-06	8.18708e-08
CBFA2T3	16	88941263	89043568	637	1.24704e-06	637	0.00035292	648	5.5649e-05	3.64653e-06
PAFAH1B1	17	2496923	2588909	277	0.0110582	277	3.31305e-07	277	2.20815e-09	6.58058e-09
CLUH	17	2592680	2615053	33	2.01572e-07	33	3.88569e-10	33	4.59029e-08	1.15372e-09
PSMD3	17	38137021	38154213	63	0.00114208	63	3.79215e-06	64	0.00482629	1.13299e-05
FAM171A2	17	42431101	42441235	15	6.85013e-07	15	8.91436e-06	15	3.17548e-06	1.58989e-06
ARHGAP27	17	43471268	43510282	57	1.95084e-10	57	4.08127e-20	57	3.18195e-10	1.22438e-19
PLEKHM1	17	43513266	43568146	47	0.0276698	47	3.06868e-12	47	0.0104793	9.20608e-12
CRHR1	17	43697710	43913194	334	2.67527e-10	334	1.29059e-21	334	1.16199e-28	3.48596e-28
MAPT	17	43971702	44105700	184	5.48541e-21	184	7.86723e-25	184	1.07162e-29	3.2148e-29
KANSL1	17	44107282	44302740	209	1.6885e-08	209	3.92222e-09	209	4.70448e-08	8.94352e-09
NSF	17	44668035	44834830	53	2.42192e-16	53	1.90198e-24	53	3.37504e-20	5.70561e-24
WNT3	17	44839872	44896126	91	0.000127349	91	5.18197e-11	91	6.96099e-12	1.84099e-11
PRKCA	17	64298760	64806862	2093	1.52321e-06	2093	3.44209e-07	2097	7.15758e-06	8.10496e-07
BAIAP2	17	79008944	79091232	447	1.32203e-07	447	3.84409e-10	452	1.27667e-10	2.87306e-10
AATK	17	79084285	79139877	273	0.00129128	273	8.34012e-07	275	1.86595e-10	5.59661e-10
CDH2	18	25530930	25757445	610	1.76182e-06	610	0.000104517	611	3.44998e-06	3.46013e-06
NOL4	18	31431064	31803515	915	1.04732e-07	915	2.87436e-06	915	3.40956e-07	2.33845e-07
CELF4	18	34823003	35146000	1076	9.13535e-07	1076	8.47129e-08	1077	4.77973e-18	1.43392e-17
DCC	18	49866542	51062273	6066	1.35691e-08	6066	7.82085e-12	6072	3.94808e-07	2.34486e-11
TCF4	18	52889562	53303252	1048	8.76782e-12	1048	1.82834e-10	1048	2.44692e-08	2.50913e-11
APC2	19	1446269	1473243	56	3.40027e-06	56	6.75437e-07	56	0.000101209	1.68115e-06
DPY19L3	19	32896655	32976799	211	0.0201541	211	1.75416e-07	211	0.00116677	5.26165e-07
EML2	19	46112658	46148775	108	0.000968937	108	2.50417e-06	108	4.1067e-05	7.06354e-06
NOVA2	19	46442771	46476657	73	5.06534e-06	73	5.78177e-05	73	1.46841e-05	1.06076e-05
SEC23B	20	18488188	18542059	233	0.0619968	233	6.6477e-06	233	2.35024e-05	1.55446e-05
MAP1LC3A	20	33134688	33148149	21	3.65063e-07	21	3.4181e-07	21	0.0352001	5.29578e-07
PIGU	20	33148346	33265089	166	1.69961e-05	166	1.91245e-06	166	0.0417196	5.15686e-06
GGT7	20	33432523	33460661	67	0.0163048	67	1.64435e-07	67	3.31096e-07	3.29606e-07
NCOA5	20	44689624	44718580	82	0.00627435	82	1.30571e-09	82	3.197e-06	3.91554e-09
CD40	20	44746899	44758384	29	0.000569595	29	0.000283773	29	4.79357e-06	1.40257e-05
SOD1	21	33031935	33041244	28	2.27776e-06	28	6.43566e-05	28	0.000363741	6.56002e-06
ZC3H7B	22	41697507	41756151	153	3.75105e-10	153	6.29697e-09	153	6.01541e-12	1.77448e-11
CSDC2	22	41957014	41972670	30	1.07424e-06	30	3.85053e-06	30	0.00648113	2.51943e-06
NHP2L1	22	42069937	42085296	51	0.00501446	51	1.29377e-06	51	0.0125708	3.87991e-06
CCDC134	22	42196636	42228175	96	0.00438081	96	1.03538e-06	96	0.000501685	3.099e-06

## Sheet: Table S3
Supplementary Table 3. Suggestive (P < 2.5 x 10-5) and significant (P < 2.5 x 10-6) associated genes (exonic SNPs after polygene pruning)
Gene	Chr	Start	End	SKATO		PCA		ACAT-V		combined P value
				N.SNPs	P value	N.SNPs	P value	N.SNPs	P value
TLR9	3	52255096	52260179	8	1.58886e-05	8	1.75727e-05	8	0.000133159	2.35563e-05
PHAX	5	125936607	125962944	4	1.5131e-06	4	4.38458e-05	4	0.000695362	4.37867e-06
TRIM31	6	30070674	30080867	17	0.000365434	17	3.5008e-05	17	4.4017e-06	1.1606e-05
TRIM39-RPP21	6	30297088	30314635	7	1.71233e-08	7	1.24459e-08	11	7.88149e-09	1.1294e-08
RPP21	6	30312897	30314635	5	8.41852e-08	5	2.0943e-08	6	4.299e-09	1.02656e-08
MUC22	6	30973729	31003179	58	0.0345404	58	1.88547e-06	58	0.000633589	5.63932e-06
CYP21A2	6	32006093	32009447	4	6.24913e-06	4	9.01617e-06	4	4.04518e-05	1.0147e-05
NOTCH4	6	32162620	32191844	27	3.9609e-09	27	8.84458e-07	27	2.75173e-07	1.16626e-08
TAP2	6	32789610	32806547	22	0.000120492	22	4.6445e-06	22	0.0329966	1.34145e-05
OSBPL3	7	24836159	25019818	8	2.38085e-06	8	2.6491e-05	8	4.45714e-05	6.24736e-06
SLC25A37	8	23386363	23432976	8	5.71259e-05	8	1.19882e-05	8	5.22514e-06	1.02633e-05
ME3	11	86152150	86383678	7	2.16022e-06	7	2.62063e-06	7	3.98764e-06	2.73903e-06
C12orf49	12	117151289	117175868	4	3.27224e-08	4	9.83594e-07	4	1.41198e-07	7.76016e-08
NOS1	12	117645921	117799607	11	1.61372e-07	11	1.63965e-08	11	3.7334e-08	3.19249e-08
CSNK1G1	15	64457716	64665968	8	0.00239452	8	7.5828e-07	8	3.1494e-06	1.83294e-06
AGBL1	15	86623137	87572283	34	3.58292e-05	34	2.327e-07	34	1.21341e-06	5.8259e-07
PER1	17	8043788	8059723	17	0.000108739	17	8.6274e-07	17	0.000402553	2.5624e-06
MYO15A	17	18012020	18083116	41	6.08398e-06	41	7.57865e-06	41	5.05663e-05	9.49092e-06
SMCR8	17	18218594	18231370	11	4.35709e-06	11	2.27366e-05	11	0.000942307	1.09268e-05
CRHR1	17	43697710	43913194	5	2.57816e-14	5	3.00974e-14	5	1.88738e-14	2.39808e-14

## Sheet: Table S4
Supplementary Table 4. Suggestive (P < 2.5 x 10-5) and significant (P < 2.5 x 10-6) associated genes (nonsynonymous SNPs after polygene pruning)
Gene	Chr	Start	End	SKATO		PCA		ACAT-V		combined P value
				N.SNPs	P value	N.SNPs	P value	N.SNPs	P value
PANK4	1	2439975	2458061	3	5.82925e-06	3	0.000183677	3	0.000130056	1.62441e-05
TRIM39-RPP21	6	30297088	30314635	4	2.32068e-08	4	5.50619e-09	5	3.5825e-09	5.95428e-09
RPP21	6	30312897	30314635	3	2.11011e-08	3	5.55533e-09	3	2.1495e-09	4.33136e-09
MUC22	6	30973729	31003179	54	0.020603	54	1.02461e-06	54	0.000590169	3.06835e-06
CYP21A2	6	32006093	32009447	3	1.02004e-05	3	1.03518e-05	3	3.138e-05	1.32448e-05
SLC25A37	8	23386363	23432976	5	2.63068e-05	5	1.382e-05	5	3.26592e-06	7.20177e-06
DEPTOR	8	120885900	121063157	5	5.4475e-06	5	2.58035e-05	5	8.20457e-05	1.27924e-05
ME3	11	86152150	86383678	2	2.84284e-07	2	5.62141e-07	2	1.1394e-06	4.85895e-07
ANKS1B	12	99128569	100378512	3	8.53314e-06	3	4.11203e-05	6	7.30039e-05	1.9329e-05
C12orf49	12	117151289	117175868	2	3.84567e-08	2	2.32993e-07	2	7.05992e-08	6.74768e-08
MYO15A	17	18012020	18083116	30	2.9668e-06	30	3.97757e-06	30	3.70455e-05	4.87435e-06
SMCR8	17	18218594	18231370	7	6.2217e-06	7	0.000494795	7	0.00155699	1.83609e-05

## Sheet: Table S5
Supplementary Table 5. List of genes identified in our analysis using four sets of SNPs: all, non-coding, exonic and nonsynonymous. Definitions: 1 and 0 - the gene is present or absent in the given category, respectively.
Gene	Chr	Start	End	All SNPs	Non-coding	Exonic	Nonsyn
PANK4	1	2439975	2458061	0	0	0	1
CAMTA1	1	6845384	7829766	1	1	0	0
RERE	1	8412464	8877699	1	1	0	0
EIF4G3	1	21132785	21503381	1	1	0	0
CSMD2	1	33979609	34631443	1	1	0	0
ERI3	1	44686742	44821315	1	1	0	0
DAB1	1	57460453	58716211	1	1	0	0
NEGR1	1	71868625	72748533	1	1	0	0
DNM3	1	171810618	172387606	1	1	0	0
RABGAP1L	1	174128552	174964445	1	1	0	0
DENND1B	1	197473878	197744623	1	1	0	0
IPO9	1	201798288	201853422	1	1	0	0
LMOD1	1	201865584	201915716	1	1	0	0
ENAH	1	225674534	225840845	1	1	0	0
GALNT2	1	230202956	230417875	1	1	0	0
KLF11	2	10170776	10194963	1	1	0	0
FANCL	2	58386378	58468515	1	1	0	0
ACVR2A	2	148602086	148688396	1	1	0	0
MBD5	2	148778580	149271046	1	1	0	0
KCNJ3	2	155555093	155714864	1	1	0	0
SATB2	2	200134223	200335989	1	1	0	0
ICA1L	2	203637873	203736708	1	1	0	0
PARD3B	2	205410516	206484886	1	1	0	0
NRP2	2	206547184	206662857	1	1	0	0
NYAP2	2	226264426	226518734	1	1	0	0
PLCL2	3	16974582	17132098	1	1	0	0
ARPP21	3	35680666	35835988	1	1	0	0
SEMA3F	3	50192562	50226508	1	1	0	0
TLR9	3	52255096	52260179	0	0	1	0
MAGI1	3	65339200	66024511	1	1	0	0
ROBO2	3	75955845	77699115	1	1	0	0
CADM2	3	85008133	86123579	1	1	0	0
BBX	3	107241783	107530176	1	1	0	0
STAG1	3	136055077	136471245	1	1	0	0
RSRC1	3	157823690	158262624	1	1	0	0
FBXL5	4	15606007	15661487	1	1	0	0
FAM200B	4	15683352	15692070	1	1	0	0
BEND4	4	42112870	42154895	1	1	0	0
SNCA	4	90645250	90759447	1	1	0	0
PRSS12	4	119201193	119274053	1	1	0	0
GPM6A	4	176554088	176923842	1	1	0	0
CENPK	5	64813593	64858995	1	1	0	0
FBXL17	5	107194734	107718080	1	1	0	0
PHAX	5	125936607	125962944	0	0	1	0
GALNT10	5	153570295	153800544	1	1	0	0
HIST1H2BL	6	27775257	27775709	1	0	0	0
OR2H1	6	29424947	29432099	0	1	0	0
GABBR1	6	29570005	29600962	1	1	0	0
TRIM31	6	30070674	30080867	1	1	1	0
TRIM39-RPP21	6	30297088	30314635	1	0	1	1
RPP21	6	30312897	30314635	1	0	1	1
MUC22	6	30973729	31003179	0	0	1	1
PRRC2A	6	31588450	31605554	1	0	0	0
BAG6	6	31606805	31620953	1	1	0	0
VWA7	6	31733178	31745108	1	1	0	0
SLC44A4	6	31830969	31846823	1	1	0	0
EHMT2	6	31847536	31865464	1	1	0	0
CFB	6	31913721	31919861	1	1	0	0
CYP21A2	6	32006093	32009447	0	0	1	1
TNXB	6	32008932	32077151	1	1	0	0
PBX2	6	32152510	32157963	1	1	0	0
NOTCH4	6	32162620	32191844	1	1	1	0
TAP2	6	32789610	32806547	1	1	1	0
HLA-DOA	6	32971959	32977389	1	1	0	0
KIFC1	6	33359301	33377701	1	1	0	0
SIM1	6	100832891	100912805	1	1	0	0
ASCC3	6	100956325	101329243	1	1	0	0
ESR1	6	152011631	152424409	1	1	0	0
MAD1L1	7	1855428	2272583	1	1	0	0
TMEM106B	7	12250848	12276890	1	1	0	0
SP4	7	21467689	21554440	1	1	0	0
OSBPL3	7	24836159	25019818	0	0	1	0
POU6F2	7	39017609	39504390	1	1	0	0
PCLO	7	82383321	82792197	1	1	0	0
GRM8	7	126078652	126892428	1	1	0	0
DGKI	7	137074385	137531609	1	1	0	0
DLGAP2	8	877021	1656642	1	1	0	0
MSRA	8	9911830	10286401	1	1	0	0
XKR6	8	10753654	11058875	1	1	0	0
LONRF1	8	12579406	12612992	1	1	0	0
SGCZ	8	13947373	15095792	1	1	0	0
SLC25A37	8	23386363	23432976	0	0	1	1
NRG1	8	31496820	32622558	1	1	0	0
CYP7B1	8	65508529	65711348	1	1	0	0
TRPS1	8	116420724	116713299	1	1	0	0
DEPTOR	8	120885900	121063157	0	0	0	1
AGO2	8	141541264	141645646	1	1	0	0
TSNARE1	8	143293441	143484543	1	1	0	0
GLIS3	9	3824128	4300036	1	1	0	0
ELAVL2	9	23690097	23826342	1	1	0	0
LINGO2	9	27948084	29212998	1	1	0	0
NTRK2	9	87283417	87641985	1	1	0	0
FAM120A	9	96214173	96328397	1	1	0	0
PHF2	9	96338909	96441869	1	1	0	0
PTCH1	9	98205264	98279247	1	1	0	0
CELF2	10	10838851	11378674	1	0	0	0
AS3MT	10	104629183	104661656	1	1	0	0
SORCS3	10	106400859	107024993	1	1	0	0
ADAM12	10	127700960	128077127	0	1	0	0
ARNTL	11	13299325	13408813	1	1	0	0
SOX6	11	15987995	16497935	1	1	0	0
PAX6	11	31806340	31839509	1	1	0	0
SYT13	11	45261853	45307884	1	1	0	0
ATG13	11	46638826	46697569	1	1	0	0
ARFGAP2	11	47185849	47199054	1	1	0	0
PACSIN3	11	47199073	47208010	1	1	0	0
MADD	11	47290927	47351582	1	1	0	0
RAPSN	11	47459308	47470730	1	1	0	0
C1QTNF4	11	47611216	47615961	0	1	0	0
SERPING1	11	57365027	57382326	1	1	0	0
ZDHHC5	11	57435223	57468659	1	1	0	0
TMX2	11	57479995	57508445	1	0	0	0
OR9Q1	11	57791353	57949059	1	1	0	0
ME3	11	86152150	86383678	0	0	1	1
GRM5	11	88237256	88796846	1	1	0	0
CNTN5	11	98891706	100229616	1	1	0	0
NCAM1	11	112831969	113149158	1	1	0	0
TTC12	11	113185251	113244345	1	1	0	0
DRD2	11	113280317	113346413	1	1	0	0
KIRREL3	11	126293388	126870766	1	1	0	0
IGSF9B	11	133778520	133826649	1	1	0	0
ST8SIA1	12	22346325	22487648	1	1	0	0
SOX5	12	23682438	24715383	1	1	0	0
ANKS1B	12	99128569	100378512	0	0	0	1
MYO1H	12	109826439	109886176	1	1	0	0
C12orf49	12	117151289	117175868	1	0	1	1
NOS1	12	117645921	117799607	1	0	1	0
TAOK3	12	118587606	118810750	1	1	0	0
SUDS3	12	118814358	118855840	1	1	0	0
PCDH9	13	66876966	67804468	1	1	0	0
ANKRD10	13	111530887	111567454	1	1	0	0
EXD2	14	69658194	69710737	1	1	0	0
GALNT16	14	69726681	69821190	1	1	0	0
SIPA1L1	14	71788108	72207761	1	1	0	0
YLPM1	14	75230025	75304013	1	1	0	0
AQR	15	35148552	35261995	1	1	0	0
SEMA6D	15	47476403	48066420	1	1	0	0
CSNK1G1	15	64457716	64665968	0	0	1	0
TLE3	15	70340129	70390274	1	1	0	0
AGBL1	15	86623137	87572283	0	0	1	0
RBFOX1	16	5289469	7763342	1	1	0	0
SHISA9	16	12995477	13334273	1	1	0	0
HS3ST4	16	25703347	26149009	1	1	0	0
CTF1	16	30907928	30914881	1	1	0	0
SETD1A	16	30968615	30995985	1	1	0	0
TOX3	16	52471682	52581714	1	1	0	0
CDH13	16	82660399	83830215	1	1	0	0
MAP1LC3B	16	87423157	87438380	1	1	0	0
ZCCHC14	16	87439852	87525870	1	1	0	0
CBFA2T3	16	88941263	89043568	1	1	0	0
PAFAH1B1	17	2496923	2588909	1	1	0	0
CLUH	17	2592680	2615053	1	1	0	0
PER1	17	8043788	8059723	0	0	1	0
MYO15A	17	18012020	18083116	0	0	1	1
SMCR8	17	18218594	18231370	0	0	1	1
PSMD3	17	38137021	38154213	1	1	0	0
FAM171A2	17	42431101	42441235	1	1	0	0
ARHGAP27	17	43471268	43510282	1	1	0	0
PLEKHM1	17	43513266	43568146	1	1	0	0
CRHR1	17	43697710	43913194	1	1	1	0
MAPT	17	43971702	44105700	1	1	0	0
KANSL1	17	44107282	44302740	1	1	0	0
NSF	17	44668035	44834830	1	1	0	0
WNT3	17	44839872	44896126	1	1	0	0
PRKCA	17	64298760	64806862	1	1	0	0
BAIAP2	17	79008944	79091232	1	1	0	0
AATK	17	79084285	79139877	1	1	0	0
CDH2	18	25530930	25757445	1	1	0	0
ASXL3	18	31158541	31331159	1	0	0	0
NOL4	18	31431064	31803515	1	1	0	0
CELF4	18	34823003	35146000	1	1	0	0
DCC	18	49866542	51062273	1	1	0	0
TCF4	18	52889562	53303252	1	1	0	0
APC2	19	1446269	1473243	1	1	0	0
DPY19L3	19	32896655	32976799	1	1	0	0
EML2	19	46112658	46148775	1	1	0	0
NOVA2	19	46442771	46476657	1	1	0	0
SEC23B	20	18488188	18542059	1	1	0	0
MAP1LC3A	20	33134688	33148149	1	1	0	0
PIGU	20	33148346	33265089	1	1	0	0
GGT7	20	33432523	33460661	1	1	0	0
NCOA5	20	44689624	44718580	1	1	0	0
CD40	20	44746899	44758384	1	1	0	0
SOD1	21	33031935	33041244	1	1	0	0
ZC3H7B	22	41697507	41756151	1	1	0	0
TEF	22	41763337	41795332	1	0	0	0
ACO2	22	41865099	41924993	1	0	0	0
CSDC2	22	41957014	41972670	1	1	0	0
SNU13	22	42069937	42085296	1	1	0	0
CCDC134	22	42196636	42228175	1	1	0	0

## Sheet: Table S6
Supplementary Table 6. Known neuroticism genes defined in accordance with Supplementary Table 15 of Nagel et al, 2018a. Only genes identified using gene-based association analysis and positional mapping were included in this list.
Gene	Chr	Start	End	Nsnps	P_GWGAS	GWGAS	Posit.mapping
CAMTA1	1	6845384	7829766	3382	2.38e-09	TRUE	TRUE
RERE	1	8412464	8877699	1256	2.33e-07	TRUE	FALSE
EIF4G3	1	21132785	21503381	1184	2.15e-06	TRUE	FALSE
GRIK3	1	37261128	37499730	NA	NA	FALSE	TRUE
ERI3	1	44686742	44821315	351	1.51e-08	TRUE	FALSE
TAL1	1	47681962	47697938	59	7.31e-07	TRUE	FALSE
AGBL4	1	48998527	50489585	NA	NA	FALSE	TRUE
LRRC7	1	70033230	70589171	2025	9.51e-07	TRUE	FALSE
NEGR1	1	71868625	72748533	2753	3.01e-09	TRUE	FALSE
SLC44A5	1	75667816	76076801	NA	NA	FALSE	TRUE
LOC643355	1	112532593	112541464	46	1.97e-06	TRUE	FALSE
RABGAP1L	1	174128548	174964445	2448	3.79e-11	TRUE	TRUE
CACNA1E	1	181382238	181777219	1165	1.46e-09	TRUE	TRUE
BRINP3	1	190066792	190447534	1325	9.49e-07	TRUE	FALSE
CRB1	1	197170592	197447585	NA	NA	FALSE	TRUE
DENND1B	1	197473878	197744826	NA	NA	FALSE	TRUE
IPO9	1	201798269	201853422	NA	NA	FALSE	TRUE
LMOD1	1	201865580	201915715	194	1.22e-07	TRUE	TRUE
ESRRG	1	216676588	217311097	2622	1.09e-06	TRUE	FALSE
ENAH	1	225674537	225840844	534	1.21e-10	TRUE	TRUE
GALNT2	1	230202956	230417875	1092	3.41e-08	TRUE	FALSE
KLF11	2	10182976	10194963	85	5.71e-09	TRUE	TRUE
CYS1	2	10196907	10221071	109	2.37e-06	TRUE	TRUE
ATAD2B	2	23971534	24149984	642	2.1e-06	TRUE	TRUE
UBXN2A	2	24150155	24227779	329	2.55e-07	TRUE	TRUE
MFSD2B	2	24232951	24286191	59	3.5e-09	TRUE	TRUE
ALK	2	29415640	30144477	3644	1.4e-06	TRUE	FALSE
THADA	2	43457975	43823185	1619	1.67e-06	TRUE	FALSE
NRXN1	2	50145643	51259674	5093	9.64e-07	TRUE	FALSE
VRK2	2	58134786	58387055	435	1.41e-06	TRUE	TRUE
FANCL	2	58386378	58468507	NA	NA	FALSE	TRUE
USP34	2	61414590	61697868	1120	2.45e-07	TRUE	FALSE
UGP2	2	64068084	64118696	189	5.08e-08	TRUE	FALSE
AFTPH	2	64751439	64820139	238	1.1e-06	TRUE	FALSE
KDM3A	2	86667770	86719839	168	4.06e-10	TRUE	TRUE
CHMP3	2	86730554	86948245	191	2.05e-06	TRUE	TRUE
RNF103-CHMP3	2	86732791	86948245	NA	NA	FALSE	TRUE
ARHGAP15	2	143848931	144525921	NA	NA	FALSE	FALSE
ACVR2A	2	148602086	148688393	236	5.43e-09	TRUE	TRUE
ORC4	2	148687968	148779147	299	4.87e-07	TRUE	TRUE
MBD5	2	148778580	149275805	1548	8.92e-10	TRUE	TRUE
KCNJ3	2	155555093	155714864	663	1.96e-07	TRUE	FALSE
FIGN	2	164461447	164592618	263	2.07e-06	TRUE	FALSE
ZNF804A	2	185463093	185804219	NA	NA	FALSE	TRUE
SATB2	2	200134223	200335989	528	3.28e-08	TRUE	FALSE
ICA1L	2	203637873	203736708	322	2.66e-06	TRUE	FALSE
WDR12	2	203745323	203776949	128	1.52e-06	TRUE	FALSE
PARD3B	2	205410516	206484886	4403	6.21e-08	TRUE	FALSE
NRP2	2	206547184	206662857	380	4.21e-09	TRUE	FALSE
ERBB4	2	212240446	213403565	5628	3.74e-07	TRUE	TRUE
CNPPD1	2	220036619	220042885	30	1.68e-06	TRUE	FALSE
NYAP2	2	226265364	226518734	824	1.76e-07	TRUE	TRUE
PLCL2	3	16974582	17132098	NA	NA	FALSE	FALSE
ARPP21	3	35680437	35835988	538	1.01e-09	TRUE	TRUE
CCDC36	3	49235861	49295636	166	6e-07	TRUE	FALSE
SEMA3F	3	50192478	50226508	NA	NA	FALSE	TRUE
GNAI2	3	50263724	50296787	62	1.86e-07	TRUE	TRUE
LSMEM2	3	50316458	50325545	NA	NA	FALSE	TRUE
IFRD2	3	50325163	50330349	NA	NA	FALSE	TRUE
HYAL3	3	50330262	50336899	NA	NA	FALSE	TRUE
HYAL1	3	50337320	50349812	NA	NA	FALSE	TRUE
RASSF1	3	50367219	50378411	28	7.33e-07	TRUE	TRUE
ZMYND10	3	50378537	50383459	8	1.29e-08	TRUE	FALSE
CYB561D2	3	50388126	50395891	NA	NA	FALSE	TRUE
TMEM115	3	50392180	50397041	NA	NA	FALSE	TRUE
CACNA2D2	3	50400233	50541675	NA	NA	FALSE	TRUE
ALAS1	3	52232099	52248343	45	9.98e-07	TRUE	FALSE
STAB1	3	52529354	52558511	105	7.11e-07	TRUE	TRUE
NT5DC2	3	52558386	52569070	51	8.55e-08	TRUE	TRUE
SMIM4	3	52568029	52613253	NA	NA	FALSE	TRUE
PBRM1	3	52579368	52719933	551	4.39e-08	TRUE	TRUE
GNL3	3	52715172	52728508	33	1.31e-07	TRUE	TRUE
GLT8D1	3	52728505	52740048	28	8.19e-08	TRUE	TRUE
SPCS1	3	52738971	52742182	8	1.34e-06	TRUE	TRUE
NEK4	3	52744800	52804965	233	2.48e-07	TRUE	TRUE
ITIH1	3	52811603	52826078	72	8.71e-08	TRUE	TRUE
ITIH3	3	52828784	52843025	NA	NA	FALSE	TRUE
SFMBT1	3	52933221	53080089	611	2.28e-07	TRUE	FALSE
FHIT	3	59735036	61237133	8224	1.54e-09	TRUE	FALSE
MAGI1	3	65339200	66024511	3223	3.79e-10	TRUE	FALSE
FAM19A1	3	68040734	68594772	2660	8.7e-09	TRUE	FALSE
ROBO2	3	75955845	77699115	7163	2.31e-09	TRUE	FALSE
CADM2	3	85008132	86123579	5033	7.92e-14	TRUE	TRUE
CCDC54	3	107096188	107097481	NA	NA	FALSE	TRUE
BBX	3	107241783	107530171	987	7.59e-12	TRUE	TRUE
LSAMP	3	115521235	117716095	NA	NA	FALSE	TRUE
EPHB1	3	134514099	134979309	1990	4.05e-07	TRUE	FALSE
PPP2R3A	3	135684515	135866733	NA	NA	FALSE	TRUE
MSL2	3	135867764	135916083	NA	NA	FALSE	TRUE
PCCB	3	135969148	136056738	366	4.27e-08	TRUE	TRUE
STAG1	3	136055077	136471220	1624	1.15e-07	TRUE	TRUE
SLC35G2	3	136537489	136574734	NA	NA	FALSE	TRUE
NCK1	3	136581050	136668665	NA	NA	FALSE	TRUE
SHOX2	3	157814948	157824292	30	1.14e-07	TRUE	FALSE
RSRC1	3	157823644	158263519	NA	NA	FALSE	TRUE
MLF1	3	158288952	158325041	NA	NA	FALSE	TRUE
C1QTNF7	4	15341560	15447791	412	2.19e-06	TRUE	FALSE
CC2D2A	4	15471489	15603594	455	6.87e-08	TRUE	FALSE
FBXL5	4	15606007	15661487	231	1.42e-06	TRUE	FALSE
KCNIP4	4	20730239	21950422	6707	1.32e-06	TRUE	TRUE
TMEM33	4	41937137	41962589	NA	NA	FALSE	TRUE
SLC30A9	4	41992489	42092474	440	1.04e-07	TRUE	TRUE
BEND4	4	42112955	42154895	162	1.39e-08	TRUE	TRUE
SNCA	4	90645250	90759466	544	2.72e-08	TRUE	TRUE
MMRN1	4	90800683	90875780	NA	NA	FALSE	TRUE
NDST3	4	118954773	119179803	990	7.84e-08	TRUE	TRUE
PRSS12	4	119201193	119274158	260	1.14e-07	TRUE	TRUE
GALNTL6	4	172734575	173961559	4394	2.86e-07	TRUE	FALSE
GPM6A	4	176554085	176923815	NA	NA	FALSE	TRUE
HCN1	5	45259349	45696253	952	1.3e-06	TRUE	TRUE
EMB	5	49692026	49737234	125	4.57e-07	TRUE	FALSE
IPO11	5	61699522	61924416	655	5.92e-07	TRUE	FALSE
TMEM161B	5	87485450	87565293	232	2.42e-13	TRUE	TRUE
MEF2C	5	88013975	88199922	NA	NA	FALSE	TRUE
FBXL17	5	107194736	107717799	1884	9.38e-10	TRUE	TRUE
COMMD10	5	115420688	115748459	NA	NA	FALSE	TRUE
GALNT10	5	153570295	153800544	1094	1.76e-07	TRUE	FALSE
TENM2	5	166406083	167691162	3803	1.99e-08	TRUE	FALSE
HIVEP1	6	12008995	12165232	NA	NA	FALSE	TRUE
SLC17A3	6	25833294	25882514	162	2.15e-07	TRUE	FALSE
HFE	6	26087509	26098571	56	7.84e-07	TRUE	TRUE
HIST1H4C	6	26104104	26104518	NA	NA	FALSE	TRUE
HIST1H1T	6	26107640	26108364	NA	NA	FALSE	TRUE
HIST1H2BC	6	26115101	26124154	90	6.95e-10	TRUE	TRUE
HIST1H2AC	6	26124373	26139344	106	6.58e-10	TRUE	TRUE
HIST1H2BL	6	27775257	27775709	2	1.68e-06	TRUE	TRUE
HIST1H2AJ	6	27782112	27782607	NA	NA	FALSE	TRUE
HIST1H2BM	6	27782822	27783267	NA	NA	FALSE	TRUE
HIST1H4J	6	27791884	27792257	NA	NA	FALSE	TRUE
HIST1H4K	6	27798952	27799305	NA	NA	FALSE	TRUE
HIST1H2BN	6	27806323	27823487	64	8.63e-10	TRUE	TRUE
HIST1H2AL	6	27833034	27833606	NA	NA	FALSE	TRUE
HIST1H1B	6	27834570	27835359	NA	NA	FALSE	TRUE
HIST1H3I	6	27839623	27840099	NA	NA	FALSE	TRUE
HIST1H3J	6	27858093	27860884	1	1.28e-07	TRUE	TRUE
HIST1H2AM	6	27860477	27860963	NA	NA	FALSE	TRUE
HIST1H2BO	6	27861203	27861669	NA	NA	FALSE	TRUE
ZNF165	6	28048753	28057341	42	2.2e-06	TRUE	FALSE
ZSCAN16	6	28092338	28097860	28	1.82e-07	TRUE	FALSE
ZKSCAN8	6	28109688	28127250	86	9.64e-07	TRUE	FALSE
OR11A1	6	29393281	29424848	NA	NA	FALSE	TRUE
GABBR1	6	29523406	29601753	NA	NA	FALSE	TRUE
TRIM31	6	30070674	30080867	123	1.3e-06	TRUE	FALSE
DDR1	6	30850694	30867933	103	2.33e-08	TRUE	FALSE
GTF2H4	6	30875957	30881883	32	1.13e-06	TRUE	FALSE
SFTA2	6	30899127	30899952	10	1.74e-06	TRUE	FALSE
PSORS1C1	6	31082608	31107869	415	4.42e-07	TRUE	FALSE
AIF1	6	31582969	31584798	9	1.31e-08	TRUE	FALSE
PRRC2A	6	31588450	31605554	111	4.51e-12	TRUE	FALSE
BAG6	6	31606805	31620953	70	5.35e-12	TRUE	FALSE
CSNK2B	6	31632995	31637844	22	5.91e-09	TRUE	FALSE
MSH5	6	31707725	31730455	118	6.57e-11	TRUE	FALSE
VWA7	6	31733178	31745108	72	4.91e-07	TRUE	FALSE
VARS	6	31745295	31763712	61	6.63e-08	TRUE	FALSE
LSM2	6	31765169	31774761	48	1.3e-07	TRUE	FALSE
HSPA1L	6	31777396	31790093	58	4.32e-07	TRUE	FALSE
HSPA1A	6	31782952	31785719	7	1.49e-06	TRUE	FALSE
SLC44A4	6	31830969	31846823	96	1.56e-10	TRUE	FALSE
EHMT2	6	31847536	31865464	90	3.85e-10	TRUE	FALSE
C2	6	31865562	31913449	220	7.11e-07	TRUE	FALSE
CFB	6	31913721	31919861	37	6.25e-08	TRUE	FALSE
SKIV2L	6	31926581	31937532	57	3.71e-09	TRUE	FALSE
STK19	6	31938952	31949223	46	6.68e-10	TRUE	FALSE
CYP21A2	6	32006093	32009447	23	2.12e-06	TRUE	FALSE
TNXB	6	32008932	32077151	334	2.34e-13	TRUE	FALSE
ATF6B	6	32083045	32096017	55	9.83e-11	TRUE	FALSE
GPSM3	6	32158543	32163300	18	1.5e-08	TRUE	FALSE
NOTCH4	6	32162620	32191844	195	1.59e-09	TRUE	FALSE
HLA-DRA	6	32407619	32412823	77	3.56e-09	TRUE	FALSE
KIFC1	6	33359301	33377701	90	4.81e-07	TRUE	FALSE
ITPR3	6	33587951	33664351	562	5.88e-07	TRUE	FALSE
MDGA1	6	37600284	37665766	376	1.12e-06	TRUE	FALSE
PKHD1	6	51480145	51952423	2063	5.41e-07	TRUE	FALSE
EYS	6	64429876	66417118	8976	8.97e-07	TRUE	FALSE
ME1	6	83920108	84140938	729	3.06e-07	TRUE	FALSE
MMS22L	6	97590037	97731126	397	2.16e-08	TRUE	FALSE
SIM1	6	100832891	100912805	242	1.08e-08	TRUE	FALSE
ASCC3	6	100956070	101329248	1475	1.19e-07	TRUE	TRUE
LIN28B	6	105384874	105531207	295	6.98e-08	TRUE	FALSE
HS3ST5	6	114376750	114663540	844	1.7e-06	TRUE	FALSE
CENPW	6	126660660	126670548	22	4.66e-07	TRUE	FALSE
SAMD3	6	130465447	130686570	1448	5.62e-07	TRUE	FALSE
ESR1	6	152011631	152424409	1813	1.27e-06	TRUE	FALSE
MAD1L1	7	1855429	2272878	NA	NA	FALSE	TRUE
TMEM106B	7	12250867	12282993	221	2.41e-10	TRUE	TRUE
HDAC9	7	18126572	19039135	3830	1.5e-07	TRUE	FALSE
SP4	7	21467652	21554440	441	1.13e-06	TRUE	TRUE
VPS41	7	38762563	38971994	916	3.39e-09	TRUE	TRUE
POU6F2	7	39017609	39504390	2019	1.86e-13	TRUE	FALSE
STK17A	7	43622692	43666978	181	1.6e-06	TRUE	FALSE
CALN1	7	71244476	71912136	3142	2.73e-06	TRUE	FALSE
PCLO	7	82383321	82792197	1748	1.13e-08	TRUE	FALSE
GRM3	7	86273230	86494200	NA	NA	FALSE	TRUE
LMTK2	7	97736197	97838945	NA	NA	FALSE	TRUE
TECPR1	7	97843936	97881563	133	4.31e-07	TRUE	FALSE
BRI3	7	97881691	97937162	159	6.6e-08	TRUE	FALSE
BAIAP2L1	7	97920963	98030380	324	6.89e-08	TRUE	FALSE
CTTNBP2	7	117350702	117513561	557	8.24e-07	TRUE	FALSE
GPR37	7	124385655	124406079	62	1.27e-06	TRUE	FALSE
GRM8	7	126078652	126893348	3388	1.89e-20	TRUE	TRUE
ZNF800	7	126986844	127071978	78	1.97e-07	TRUE	TRUE
PAX4	7	127250346	127255982	29	6.5e-07	TRUE	FALSE
CNTNAP2	7	145813453	148118090	11562	7.77e-08	TRUE	FALSE
DLGAP2	8	1449532	1656642	5805	8.55e-10	TRUE	TRUE
MFHAS1	8	8640864	8751155	697	1.39e-07	TRUE	TRUE
MSRA	8	9911778	10286401	2501	8.77e-14	TRUE	TRUE
XKR6	8	10753555	11058875	1492	3.31e-10	TRUE	TRUE
FAM167A	8	11278972	11332224	NA	NA	FALSE	TRUE
BLK	8	11351510	11422113	NA	NA	FALSE	TRUE
SGCZ	8	13947373	15095848	9692	2.47e-09	TRUE	TRUE
NEFL	8	24808468	24814383	21	6.62e-07	TRUE	FALSE
CYP7B1	8	65500320	65711318	NA	NA	FALSE	TRUE
TMEM55A	8	92006499	92053203	146	2.69e-06	TRUE	FALSE
TRHR	8	110099653	110131813	138	1.99e-06	TRUE	FALSE
TRPS1	8	116420724	116821899	803	5.25e-09	TRUE	TRUE
FAM49B	8	130851839	131028897	504	6.36e-07	TRUE	FALSE
AGO2	8	141541264	141645646	459	2.58e-07	TRUE	FALSE
TSNARE1	8	143293441	143484601	947	1.49e-06	TRUE	TRUE
GLIS3	9	3824127	4348392	2870	4.53e-13	TRUE	TRUE
ELAVL2	9	23690102	23826335	659	1.11e-09	TRUE	TRUE
LINGO2	9	27948076	28670283	7128	1.34e-10	TRUE	TRUE
NTRK2	9	87283417	87641985	1246	9.39e-08	TRUE	FALSE
FAM120AOS	9	96208776	96215874	28	1.55e-09	TRUE	TRUE
FAM120A	9	96214004	96328397	498	2.55e-13	TRUE	TRUE
PHF2	9	96338689	96441869	612	1.57e-09	TRUE	TRUE
PTCH1	9	98205262	98279339	292	1.88e-15	TRUE	TRUE
NR4A3	9	102584137	102629173	69	5.75e-07	TRUE	FALSE
TLR4	9	120466610	120479149	NA	NA	FALSE	TRUE
RABEPK	9	127962821	127996438	150	8.69e-07	TRUE	FALSE
MED27	9	134735497	134955274	542	2.14e-06	TRUE	FALSE
CELF2	10	10838851	11378674	2401	1.41e-11	TRUE	FALSE
BEND7	10	13480484	13570587	404	2.08e-07	TRUE	FALSE
WBP1L	10	104503727	104576021	NA	NA	FALSE	TRUE
CYP17A1	10	104590288	104597290	24	1.83e-06	TRUE	TRUE
BORCS7	10	104613980	104624718	26	2.29e-07	TRUE	TRUE
AS3MT	10	104629273	104661656	141	5.39e-10	TRUE	TRUE
CNNM2	10	104678050	104849978	571	5.15e-08	TRUE	TRUE
NT5C2	10	104845940	104953056	352	3.56e-08	TRUE	TRUE
SORCS3	10	106400859	107024993	3278	5.48e-11	TRUE	FALSE
EMX2	10	119301955	119309056	24	7.11e-08	TRUE	TRUE
SBF2	11	9800214	10315754	2467	2.1e-07	TRUE	FALSE
ARNTL	11	13298199	13408813	385	2.76e-12	TRUE	TRUE
SOX6	11	15987995	16761138	1373	1.25e-08	TRUE	TRUE
PAX6	11	31806340	31839509	92	5.69e-13	TRUE	TRUE
RCN1	11	31833939	32127301	NA	NA	FALSE	TRUE
SYT13	11	45261853	45307884	206	1.18e-06	TRUE	FALSE
CREB3L1	11	46299189	46342972	127	2.41e-07	TRUE	FALSE
CKAP5	11	46764598	46867847	255	1.29e-08	TRUE	TRUE
LRP4	11	46878419	46940193	195	4.33e-08	TRUE	TRUE
C11orf49	11	46958240	47185936	578	2.3e-09	TRUE	TRUE
ARFGAP2	11	47185848	47198676	38	1.91e-07	TRUE	TRUE
PACSIN3	11	47199076	47207994	27	1.06e-08	TRUE	TRUE
DDB2	11	47236493	47260767	78	2.28e-06	TRUE	TRUE
ACP2	11	47260853	47270457	NA	NA	FALSE	TRUE
NR1H3	11	47269851	47290396	NA	NA	FALSE	TRUE
MADD	11	47290712	47351582	197	4.17e-07	TRUE	TRUE
MYBPC3	11	47352957	47374253	79	4.67e-10	TRUE	TRUE
SPI1	11	47376411	47400127	100	7.14e-11	TRUE	TRUE
SLC39A13	11	47428683	47438047	33	1.25e-11	TRUE	TRUE
PSMC3	11	47440320	47447993	20	2.12e-10	TRUE	TRUE
RAPSN	11	47459308	47470730	46	8.65e-07	TRUE	TRUE
CELF1	11	47487496	47587121	250	2.27e-07	TRUE	TRUE
NDUFS3	11	47586888	47606114	NA	NA	FALSE	TRUE
PTPMT1	11	47586982	47595013	NA	NA	FALSE	TRUE
KBTBD4	11	47593749	47600567	NA	NA	FALSE	TRUE
FAM180B	11	47608198	47610746	NA	NA	FALSE	TRUE
C1QTNF4	11	47611216	47616211	8	1.08e-08	TRUE	TRUE
MTCH2	11	47638867	47664175	73	1.39e-06	TRUE	TRUE
AGBL2	11	47681143	47736941	187	7.34e-11	TRUE	TRUE
FNBP4	11	47738072	47788995	181	7.07e-10	TRUE	TRUE
NUP160	11	47799639	47870107	238	1.2e-10	TRUE	TRUE
PTPRJ	11	48002113	48189670	NA	NA	FALSE	TRUE
UBE2L6	11	57319129	57335757	NA	NA	FALSE	TRUE
SERPING1	11	57364860	57382326	51	1.99e-08	TRUE	TRUE
CLP1	11	57416465	57429340	NA	NA	FALSE	TRUE
ZDHHC5	11	57435219	57468659	104	4.03e-11	TRUE	TRUE
MED19	11	57471186	57479693	22	6.13e-10	TRUE	TRUE
TMX2	11	57480072	57508445	70	9.28e-12	TRUE	TRUE
C11orf31	11	57508825	57510986	9	2.28e-09	TRUE	TRUE
CTNND1	11	57520715	57587018	167	1.99e-11	TRUE	TRUE
OR9Q1	11	57791353	57949059	778	7.41e-07	TRUE	FALSE
USP35	11	77899858	77925757	106	1.21e-06	TRUE	FALSE
GAB2	11	77926336	78128868	824	7.44e-07	TRUE	FALSE
NARS2	11	78147007	78285909	637	1.35e-06	TRUE	FALSE
GRM5	11	88237744	88799113	3039	2.42e-06	TRUE	TRUE
TYR	11	88910620	89028927	NA	NA	FALSE	TRUE
CNTN5	11	98891683	100229616	7598	9.13e-14	TRUE	TRUE
NCAM1	11	112831997	113149158	1262	5.2e-13	TRUE	TRUE
TTC12	11	113185251	113254266	221	1.33e-13	TRUE	TRUE
ANKK1	11	113258513	113271140	66	8.6e-14	TRUE	TRUE
DRD2	11	113280318	113346413	241	3.43e-24	TRUE	TRUE
KIRREL3	11	126293388	126870766	2659	9.3e-10	TRUE	FALSE
IGSF9B	11	133778459	133826880	261	3.88e-11	TRUE	TRUE
ST8SIA1	12	22346325	22487648	547	1.48e-06	TRUE	FALSE
SOX5	12	23682440	24103966	4145	6.95e-18	TRUE	TRUE
SPATS2	12	49760688	49921208	482	7.8e-08	TRUE	FALSE
MYO1H	12	109785708	109893328	360	1.7e-13	TRUE	TRUE
KCTD10	12	109886461	109915349	167	1.27e-10	TRUE	TRUE
UBE3B	12	109915207	109974507	203	1.31e-11	TRUE	TRUE
MMAB	12	109991542	110011679	116	1.34e-11	TRUE	TRUE
MVK	12	110011060	110035067	85	7.51e-12	TRUE	TRUE
NOS1	12	117645947	117889975	347	5.99e-09	TRUE	TRUE
TAOK3	12	118587606	118810750	679	8.98e-10	TRUE	TRUE
SUDS3	12	118814185	118855840	157	3.78e-10	TRUE	TRUE
B3GALTL	13	31774112	31906413	484	1.95e-06	TRUE	FALSE
GPC6	13	93879078	95060274	4705	6.57e-09	TRUE	FALSE
MBNL2	13	97873688	98046374	558	1.82e-07	TRUE	FALSE
FARP1	13	98794816	99102027	NA	NA	FALSE	TRUE
STK24	13	99102455	99230194	552	1.53e-07	TRUE	TRUE
ANKRD10	13	111530887	111567416	140	6.8e-10	TRUE	TRUE
SLC7A8	14	23594504	23652883	NA	NA	FALSE	TRUE
SYT16	14	62331567	62573915	1085	2.31e-06	TRUE	FALSE
DCAF5	14	69517598	69619867	246	3.18e-07	TRUE	TRUE
EXD2	14	69658228	69709075	128	9.72e-10	TRUE	TRUE
GALNT16	14	69725994	69821183	375	2.57e-06	TRUE	TRUE
SIPA1L1	14	71787166	72207946	NA	NA	FALSE	TRUE
RGS6	14	72398817	73033238	2858	2.14e-06	TRUE	FALSE
LTBP2	14	74964873	75079306	NA	NA	FALSE	TRUE
AREL1	14	75120140	75179818	168	1.22e-09	TRUE	TRUE
FCF1	14	75179847	75203394	73	5.22e-07	TRUE	TRUE
YLPM1	14	75230069	75322244	245	1.59e-13	TRUE	TRUE
PROX2	14	75319736	75330537	48	7.19e-12	TRUE	TRUE
DLST	14	75348594	75370448	89	1.04e-12	TRUE	TRUE
RPS6KL1	14	75370657	75390099	95	1.19e-09	TRUE	TRUE
AQR	15	35148552	35261995	514	1.05e-07	TRUE	FALSE
SEMA6D	15	47476298	48066420	2265	9.18e-10	TRUE	TRUE
CSNK1G1	15	64457716	64648442	NA	NA	FALSE	TRUE
KIAA0101	15	64472547	64665980	NA	NA	FALSE	TRUE
ZNF609	15	64752941	64978264	NA	NA	FALSE	TRUE
LINGO1	15	77905369	78113242	NA	NA	FALSE	TRUE
AGBL1	15	86623137	87572283	5620	2.32e-06	TRUE	FALSE
RBFOX1	16	6069095	7763340	19173	4.75e-18	TRUE	TRUE
SHISA9	16	12995477	13334272	1722	1.04e-10	TRUE	TRUE
CTF1	16	30907928	30914881	10	6.02e-07	TRUE	TRUE
FBXL19	16	30934376	30960104	35	1.62e-10	TRUE	TRUE
ORAI3	16	30960387	30967782	NA	NA	FALSE	TRUE
SETD1A	16	30968615	30996437	44	4.6e-12	TRUE	TRUE
HSD3B7	16	30996519	31000473	11	4.41e-10	TRUE	TRUE
STX1B	16	31000577	31021949	53	9.13e-11	TRUE	TRUE
STX4	16	31044210	31054296	16	1.35e-10	TRUE	TRUE
ZNF668	16	31072164	31085641	27	3.29e-10	TRUE	TRUE
ZNF646	16	31085743	31095517	22	1.23e-11	TRUE	TRUE
PRSS53	16	31094746	31100949	13	1.21e-10	TRUE	TRUE
VKORC1	16	31102163	31107301	10	3.61e-07	TRUE	TRUE
BCKDK	16	31117428	31124110	6	1.48e-08	TRUE	FALSE
KAT8	16	31127075	31142714	39	1.29e-07	TRUE	FALSE
TOX3	16	52471917	52581714	330	1.44e-11	TRUE	TRUE
CMTR2	16	71315292	71323618	30	1.83e-06	TRUE	TRUE
FBXO31	16	87360593	87425748	324	6.66e-09	TRUE	FALSE
MAP1LC3B	16	87417601	87438385	79	1.77e-10	TRUE	TRUE
ZCCHC14	16	87439852	87525651	519	5.47e-07	TRUE	TRUE
RNF166	16	88762903	88772829	69	3.1e-07	TRUE	FALSE
CTU2	16	88772871	88781794	113	1.88e-06	TRUE	FALSE
PIEZO1	16	88781751	88851619	643	9.26e-07	TRUE	FALSE
CBFA2T3	16	88941266	89043612	NA	NA	FALSE	TRUE
PAFAH1B1	17	2496504	2588909	322	1.17e-06	TRUE	TRUE
CLUH	17	2592680	2615957	57	2.13e-10	TRUE	TRUE
PER1	17	8043788	8059723	48	5.02e-08	TRUE	FALSE
CTC1	17	8128139	8151413	86	1.74e-06	TRUE	FALSE
ARHGEF15	17	8213556	8225834	52	7.16e-08	TRUE	FALSE
GSDMA	17	38119226	38134019	NA	NA	FALSE	TRUE
PSMD3	17	38137050	38154213	90	2.62e-06	TRUE	TRUE
CSF3	17	38171614	38174066	NA	NA	FALSE	TRUE
MED24	17	38175350	38217468	145	6.96e-09	TRUE	TRUE
THRA	17	38214543	38250120	NA	NA	FALSE	TRUE
ITGA2B	17	42449550	42466873	28	1.5e-07	TRUE	FALSE
ARHGAP27	17	43471275	43511787	127	1.82e-20	TRUE	TRUE
PLEKHM1	17	43513266	43568115	119	5.19e-18	TRUE	TRUE
CRHR1	17	43699267	43913194	1111	1.55e-21	TRUE	TRUE
SPPL2C	17	43922256	43924438	27	7.01e-26	TRUE	TRUE
MAPT	17	43971748	44105700	779	2.89e-20	TRUE	TRUE
STH	17	44076616	44077060	1	3.71e-30	TRUE	TRUE
KANSL1	17	44107282	44302733	891	1.57e-20	TRUE	TRUE
ARL17B	17	44352150	44439130	22	7.1e-16	TRUE	TRUE
LRRC37A	17	44370099	44415160	50	1.69e-18	TRUE	FALSE
NSF	17	44668035	44834830	91	6.94e-21	TRUE	TRUE
WNT3	17	44839872	44910520	126	8.7e-27	TRUE	TRUE
PRKCA	17	64298754	64806861	2184	4.01e-09	TRUE	TRUE
BAIAP2	17	79008948	79091232	497	2e-13	TRUE	TRUE
AATK	17	79091095	79139877	301	1.53e-08	TRUE	TRUE
CDH2	18	25530930	25757445	659	4.89e-07	TRUE	FALSE
ASXL3	18	31158579	31331156	661	9.47e-10	TRUE	TRUE
NOL4	18	31431064	31804916	984	7.49e-09	TRUE	TRUE
CELF4	18	34823010	35146000	1237	1.34e-17	TRUE	TRUE
DCC	18	49866542	51057784	6576	7.41e-16	TRUE	TRUE
RAB27B	18	52385091	52562747	748	1.78e-07	TRUE	TRUE
TCF4	18	52889562	53332018	1165	7.67e-15	TRUE	TRUE
CTDP1	18	77439801	77514510	501	9.69e-07	TRUE	FALSE
ZNF536	19	30719197	31204445	NA	NA	FALSE	TRUE
NOVA2	19	46442771	46476657	86	5.19e-07	TRUE	FALSE
UBOX5	20	3088219	3140556	181	1.1e-06	TRUE	FALSE
FASTKD5	20	3127165	3140532	44	2.54e-06	TRUE	FALSE
ATRN	20	3451665	3631769	713	2.11e-06	TRUE	FALSE
DTD1	20	18568556	18744561	922	1.47e-08	TRUE	FALSE
ITCH	20	32951041	33099198	NA	NA	FALSE	TRUE
DYNLRB1	20	33104214	33128762	NA	NA	FALSE	TRUE
MAP1LC3A	20	33134658	33148149	33	4.77e-08	TRUE	TRUE
PIGU	20	33148346	33264910	234	2.05e-07	TRUE	TRUE
NCOA6	20	33284722	33413452	267	2.08e-06	TRUE	TRUE
GGT7	20	33432523	33460663	NA	NA	FALSE	TRUE
ACSS2	20	33459949	33515769	NA	NA	FALSE	TRUE
GSS	20	33516236	33543620	NA	NA	FALSE	TRUE
MYH7B	20	33563206	33590240	NA	NA	FALSE	TRUE
TRPC4AP	20	33590207	33680674	NA	NA	FALSE	TRUE
SLC12A5	20	44650356	44688784	NA	NA	FALSE	TRUE
NCOA5	20	44689624	44718591	106	1.44e-07	TRUE	TRUE
CD40	20	44746911	44758502	44	3.03e-09	TRUE	TRUE
MTMR3	22	30279149	30426857	597	2.65e-06	TRUE	FALSE
FAM227A	22	38974125	39052634	246	2.19e-06	TRUE	FALSE
SLC25A17	22	41165634	41215403	NA	NA	FALSE	TRUE
XPNPEP3	22	41253081	41363838	NA	NA	FALSE	TRUE
RBX1	22	41347351	41369313	NA	NA	FALSE	TRUE
EP300	22	41487790	41576081	284	3.87e-13	TRUE	TRUE
L3MBTL2	22	41601209	41627275	132	2.52e-11	TRUE	TRUE
CHADL	22	41625517	41636938	145	1.53e-11	TRUE	TRUE
RANGAP1	22	41641615	41682255	170	2.93e-14	TRUE	TRUE
ZC3H7B	22	41697526	41756151	225	9.24e-15	TRUE	TRUE
TEF	22	41763337	41795330	135	4.09e-12	TRUE	TRUE
TOB2	22	41829496	41843027	45	6.25e-11	TRUE	TRUE
PHF5A	22	41855721	41864729	35	3.56e-11	TRUE	TRUE
ACO2	22	41865129	41924993	200	1.13e-08	TRUE	TRUE
POLR3H	22	41921808	41940610	83	2.78e-10	TRUE	TRUE
CSDC2	22	41956767	41973745	55	4.35e-09	TRUE	TRUE
PMM1	22	41972898	41985894	NA	NA	FALSE	TRUE
DESI1	22	41994032	42017100	NA	NA	FALSE	TRUE
XRCC6	22	42017123	42060044	NA	NA	FALSE	TRUE
SNU13	22	42069934	42086508	90	2.75e-07	TRUE	TRUE
C22orf46	22	42084943	42094140	NA	NA	FALSE	TRUE
MEI1	22	42095503	42195460	473	2.95e-09	TRUE	TRUE
CCDC134	22	42196683	42222303	137	1.02e-07	TRUE	TRUE
ZBED4	22	50247497	50283726	197	5.92e-07	TRUE	FALSE
ALG12	22	50296852	50312106	96	1.72e-06	TRUE	FALSE

## Sheet: Table S7
Supplementary Table 7. Tissue-specific gene-sets for 190 identified genes
Category	GeneSet	N_genes	N_overlap	P	adjP	genes
DEG.up	Brain_Cortex	2167	56	5.10219e-11	2.75518e-09	ENSG00000171735:ENSG00000121904:ENSG00000173406:ENSG00000172260:ENSG00000197959:ENSG00000162989:ENSG00000119042:ENSG00000163596:ENSG00000172995:ENSG00000185008:ENSG00000175161:ENSG00000145335:ENSG00000150625:ENSG00000204396:ENSG00000204371:ENSG00000106536:ENSG00000186472:ENSG00000179603:ENSG00000157680:ENSG00000198010:ENSG00000107105:ENSG00000174482:ENSG00000148053:ENSG00000156395:ENSG00000007372…
DEG.up	Brain_Frontal_Cortex_BA9	2429	58	4.62717e-10	2.49867e-08	ENSG00000171735:ENSG00000121904:ENSG00000173406:ENSG00000172260:ENSG00000197959:ENSG00000162989:ENSG00000119042:ENSG00000163596:ENSG00000172995:ENSG00000185008:ENSG00000175161:ENSG00000145335:ENSG00000150625:ENSG00000145743:ENSG00000204396:ENSG00000106536:ENSG00000186472:ENSG00000179603:ENSG00000157680:ENSG00000198010:ENSG00000107105:ENSG00000174482:ENSG00000148053:ENSG00000048740:ENSG00000156395…
DEG.up	Brain_Hypothalamus	1985	50	1.91168e-09	1.03231e-07	ENSG00000171735:ENSG00000121904:ENSG00000173406:ENSG00000197959:ENSG00000115392:ENSG00000162989:ENSG00000163596:ENSG00000185008:ENSG00000175161:ENSG00000145335:ENSG00000150625:ENSG00000204396:ENSG00000112246:ENSG00000186472:ENSG00000179603:ENSG00000198010:ENSG00000157168:ENSG00000107105:ENSG00000174482:ENSG00000148053:ENSG00000156395:ENSG00000019505:ENSG00000172247:ENSG00000168959:ENSG00000149972…
DEG.up	Brain_Cerebellar_Hemisphere	4269	81	3.10519e-09	1.6768e-07	ENSG00000157881:ENSG00000171735:ENSG00000121904:ENSG00000173406:ENSG00000172260:ENSG00000197959:ENSG00000152061:ENSG00000198700:ENSG00000204406:ENSG00000162989:ENSG00000163596:ENSG00000144460:ENSG00000154822:ENSG00000172995:ENSG00000239732:ENSG00000151276:ENSG00000185008:ENSG00000175161:ENSG00000174891:ENSG00000237765:ENSG00000145335:ENSG00000150625:ENSG00000145743:ENSG00000164902:ENSG00000204396…
DEG.up	Brain_Anterior_cingulate_cortex_BA24	1870	45	6.17907e-08	3.3367e-06	ENSG00000171735:ENSG00000121904:ENSG00000173406:ENSG00000172260:ENSG00000197959:ENSG00000162989:ENSG00000119042:ENSG00000172995:ENSG00000185008:ENSG00000175161:ENSG00000145335:ENSG00000150625:ENSG00000186472:ENSG00000179603:ENSG00000157680:ENSG00000198010:ENSG00000107105:ENSG00000174482:ENSG00000148053:ENSG00000156395:ENSG00000007372:ENSG00000019505:ENSG00000172247:ENSG00000168959:ENSG00000149972…
DEG.up	Brain_Cerebellum	4077	74	1.69047e-07	9.12856e-06	ENSG00000157881:ENSG00000171735:ENSG00000121904:ENSG00000173406:ENSG00000172260:ENSG00000197959:ENSG00000152061:ENSG00000198700:ENSG00000204406:ENSG00000162989:ENSG00000163596:ENSG00000154822:ENSG00000172995:ENSG00000239732:ENSG00000151276:ENSG00000185008:ENSG00000175161:ENSG00000174891:ENSG00000237765:ENSG00000145335:ENSG00000150625:ENSG00000164902:ENSG00000204396:ENSG00000204371:ENSG00000105866…
DEG.up	Brain_Caudate_basal_ganglia	1707	41	2.935e-07	1.5849e-05	ENSG00000171735:ENSG00000121904:ENSG00000197959:ENSG00000172995:ENSG00000185008:ENSG00000175161:ENSG00000145335:ENSG00000150625:ENSG00000186472:ENSG00000179603:ENSG00000157680:ENSG00000198010:ENSG00000107105:ENSG00000148053:ENSG00000156395:ENSG00000007372:ENSG00000172247:ENSG00000168959:ENSG00000149294:ENSG00000149295:ENSG00000149571:ENSG00000185046:ENSG00000089250:ENSG00000184226:ENSG00000197555…
DEG.up	Brain_Nucleus_accumbens_basal_ganglia	1839	43	2.93679e-07	1.58587e-05	ENSG00000171735:ENSG00000121904:ENSG00000197959:ENSG00000163596:ENSG00000172995:ENSG00000185008:ENSG00000175161:ENSG00000145335:ENSG00000150625:ENSG00000145743:ENSG00000204396:ENSG00000186472:ENSG00000157680:ENSG00000198010:ENSG00000148053:ENSG00000156395:ENSG00000172247:ENSG00000168959:ENSG00000149294:ENSG00000149295:ENSG00000149571:ENSG00000185046:ENSG00000089250:ENSG00000184226:ENSG00000100626…
DEG.up	Brain_Putamen_basal_ganglia	1350	33	3.64747e-06	0.000196963	ENSG00000171735:ENSG00000121904:ENSG00000197959:ENSG00000172995:ENSG00000185008:ENSG00000175161:ENSG00000145335:ENSG00000150625:ENSG00000179603:ENSG00000157680:ENSG00000198010:ENSG00000148053:ENSG00000156395:ENSG00000007372:ENSG00000172247:ENSG00000149294:ENSG00000149295:ENSG00000149571:ENSG00000185046:ENSG00000089250:ENSG00000184226:ENSG00000078328:ENSG00000237515:ENSG00000182601:ENSG00000161682…
DEG.up	Brain_Amygdala	1442	33	1.45087e-05	0.000783469	ENSG00000121904:ENSG00000173406:ENSG00000197959:ENSG00000172995:ENSG00000175161:ENSG00000145335:ENSG00000150625:ENSG00000198010:ENSG00000107105:ENSG00000148053:ENSG00000156395:ENSG00000007372:ENSG00000019505:ENSG00000172247:ENSG00000149972:ENSG00000149294:ENSG00000149571:ENSG00000185046:ENSG00000184226:ENSG00000078328:ENSG00000237515:ENSG00000182601:ENSG00000161682:ENSG00000120088:ENSG00000186868…
DEG.up	Brain_Hippocampus	1546	33	5.84013e-05	0.00315367	ENSG00000121904:ENSG00000173406:ENSG00000197959:ENSG00000162989:ENSG00000175161:ENSG00000145335:ENSG00000150625:ENSG00000186472:ENSG00000198010:ENSG00000107105:ENSG00000148053:ENSG00000156395:ENSG00000019505:ENSG00000172247:ENSG00000149972:ENSG00000149294:ENSG00000149571:ENSG00000185046:ENSG00000184226:ENSG00000078328:ENSG00000237515:ENSG00000182601:ENSG00000161682:ENSG00000120088:ENSG00000186868…
DEG.up	Brain_Substantia_nigra	1281	28	0.000154253	0.00832967	ENSG00000121904:ENSG00000197959:ENSG00000185008:ENSG00000175161:ENSG00000145335:ENSG00000150625:ENSG00000107105:ENSG00000148053:ENSG00000019505:ENSG00000172247:ENSG00000149294:ENSG00000149295:ENSG00000149571:ENSG00000111728:ENSG00000185046:ENSG00000184226:ENSG00000137872:ENSG00000237515:ENSG00000182601:ENSG00000103460:ENSG00000186868:ENSG00000154229:ENSG00000181409:ENSG00000101489:ENSG00000187323…
DEG.up	Ovary	3697	54	0.00439607	0.237388	ENSG00000154380:ENSG00000143641:ENSG00000115392:ENSG00000163596:ENSG00000118257:ENSG00000154822:ENSG00000239732:ENSG00000185008:ENSG00000114439:ENSG00000118007:ENSG00000237765:ENSG00000164574:ENSG00000204371:ENSG00000231852:ENSG00000168477:ENSG00000091831:ENSG00000105866:ENSG00000179603:ENSG00000154359:ENSG00000185053:ENSG00000147454:ENSG00000155792:ENSG00000123908:ENSG00000171045:ENSG00000107249…
DEG.up	Adipose_Subcutaneous	1704	21	0.24122	1	ENSG00000172260:ENSG00000163431:ENSG00000172059:ENSG00000116117:ENSG00000001617:ENSG00000118007:ENSG00000168477:ENSG00000204301:ENSG00000204252:ENSG00000112246:ENSG00000154359:ENSG00000172817:ENSG00000148053:ENSG00000048740:ENSG00000148848:ENSG00000151376:ENSG00000134532:ENSG00000100626:ENSG00000196628:ENSG00000104967:ENSG00000101017
DEG.up	Adipose_Visceral_Omentum	1437	10	0.93837	1	ENSG00000172260:ENSG00000172059:ENSG00000001617:ENSG00000243649:ENSG00000168477:ENSG00000204301:ENSG00000148848:ENSG00000196628:ENSG00000104967:ENSG00000101017
DEG.up	Adrenal_Gland	1209	18	0.0808165	1	ENSG00000115392:ENSG00000119042:ENSG00000114439:ENSG00000204385:ENSG00000231852:ENSG00000106460:ENSG00000147454:ENSG00000155792:ENSG00000214435:ENSG00000165912:ENSG00000151376:ENSG00000149294:ENSG00000154229:ENSG00000170558:ENSG00000125746:ENSG00000101310:ENSG00000172346:ENSG00000100147
DEG.up	Artery_Aorta	2110	20	0.709007	1	ENSG00000163431:ENSG00000154380:ENSG00000143641:ENSG00000116117:ENSG00000001617:ENSG00000185008:ENSG00000114439:ENSG00000164574:ENSG00000243649:ENSG00000104447:ENSG00000107249:ENSG00000080854:ENSG00000134532:ENSG00000150281:ENSG00000140945:ENSG00000140948:ENSG00000170558:ENSG00000131067:ENSG00000101017:ENSG00000172346
DEG.up	Artery_Coronary	1604	16	0.611608	1	ENSG00000163431:ENSG00000154380:ENSG00000143641:ENSG00000162989:ENSG00000116117:ENSG00000164574:ENSG00000243649:ENSG00000168477:ENSG00000204252:ENSG00000148053:ENSG00000080854:ENSG00000150281:ENSG00000140945:ENSG00000170558:ENSG00000101017:ENSG00000172346
DEG.up	Artery_Tibial	2179	26	0.26047	1	ENSG00000171735:ENSG00000172260:ENSG00000163431:ENSG00000154380:ENSG00000143641:ENSG00000172059:ENSG00000162989:ENSG00000116117:ENSG00000114439:ENSG00000118007:ENSG00000174891:ENSG00000145743:ENSG00000243649:ENSG00000154359:ENSG00000123908:ENSG00000107249:ENSG00000148053:ENSG00000197724:ENSG00000110693:ENSG00000080854:ENSG00000134532:ENSG00000197555:ENSG00000150281:ENSG00000140945:ENSG00000140948…
DEG.up	Bladder	729	9	0.350498	1	ENSG00000163431:ENSG00000154380:ENSG00000118257:ENSG00000151376:ENSG00000149294:ENSG00000111728:ENSG00000150281:ENSG00000101017:ENSG00000172346
DEG.up	Brain_Spinal_cord_cervical_c-1	1620	21	0.17592	1	ENSG00000197959:ENSG00000115392:ENSG00000175161:ENSG00000114439:ENSG00000237765:ENSG00000145335:ENSG00000150625:ENSG00000204252:ENSG00000149294:ENSG00000149571:ENSG00000185046:ENSG00000184226:ENSG00000081177:ENSG00000182601:ENSG00000103460:ENSG00000186868:ENSG00000154229:ENSG00000181409:ENSG00000115266:ENSG00000125746:ENSG00000101464
DEG.up	Breast_Mammary_Tissue	1441	17	0.333738	1	ENSG00000163431:ENSG00000172059:ENSG00000001617:ENSG00000151276:ENSG00000204385:ENSG00000243649:ENSG00000168477:ENSG00000204301:ENSG00000091831:ENSG00000157168:ENSG00000104447:ENSG00000155792:ENSG00000148848:ENSG00000151376:ENSG00000100626:ENSG00000103460:ENSG00000196628
DEG.up	Cells_Cultured_fibroblasts	3692	40	0.421091	1	ENSG00000075151:ENSG00000121904:ENSG00000172260:ENSG00000198700:ENSG00000154380:ENSG00000143641:ENSG00000119042:ENSG00000116117:ENSG00000114439:ENSG00000118007:ENSG00000174891:ENSG00000164099:ENSG00000123219:ENSG00000164902:ENSG00000164574:ENSG00000237649:ENSG00000112246:ENSG00000112249:ENSG00000106460:ENSG00000070882:ENSG00000157168:ENSG00000172817:ENSG00000107249:ENSG00000148848:ENSG00000111412…
DEG.up	Cells_EBV-transformed_lymphocytes	3866	35	0.850611	1	ENSG00000152061:ENSG00000198700:ENSG00000143641:ENSG00000115392:ENSG00000154822:ENSG00000239732:ENSG00000174891:ENSG00000188848:ENSG00000123219:ENSG00000164902:ENSG00000164574:ENSG00000185130:ENSG00000204252:ENSG00000237649:ENSG00000112249:ENSG00000002822:ENSG00000105866:ENSG00000070882:ENSG00000171044:ENSG00000172817:ENSG00000123908:ENSG00000048740:ENSG00000135090:ENSG00000111707:ENSG00000197555…
DEG.up	Cervix_Ectocervix	189	2	0.588794	1	ENSG00000091831:ENSG00000165912
DEG.up	Cervix_Endocervix	1741	24	0.0956785	1	ENSG00000198700:ENSG00000163431:ENSG00000118007:ENSG00000204371:ENSG00000091831:ENSG00000147454:ENSG00000104447:ENSG00000171045:ENSG00000197724:ENSG00000214435:ENSG00000165912:ENSG00000151376:ENSG00000134532:ENSG00000111707:ENSG00000081177:ENSG00000119596:ENSG00000150281:ENSG00000099381:ENSG00000140948:ENSG00000120071:ENSG00000178904:ENSG00000131067:ENSG00000124160:ENSG00000172346
DEG.up	Colon_Sigmoid	1269	20	0.0422936	1	ENSG00000172260:ENSG00000163431:ENSG00000154380:ENSG00000172059:ENSG00000204406:ENSG00000116117:ENSG00000118257:ENSG00000150625:ENSG00000164574:ENSG00000241370:ENSG00000155792:ENSG00000165912:ENSG00000149294:ENSG00000149571:ENSG00000080854:ENSG00000111728:ENSG00000089250:ENSG00000237515:ENSG00000150281:ENSG00000154229
DEG.up	Colon_Transverse	1135	8	0.911331	1	ENSG00000213047:ENSG00000119042:ENSG00000118257:ENSG00000164099:ENSG00000204616:ENSG00000204385:ENSG00000103460:ENSG00000159314
DEG.up	Esophagus_Gastroesophageal_Junction	1017	14	0.176363	1	ENSG00000172260:ENSG00000163431:ENSG00000154380:ENSG00000143641:ENSG00000118257:ENSG00000150625:ENSG00000168477:ENSG00000154359:ENSG00000048740:ENSG00000149294:ENSG00000080854:ENSG00000111728:ENSG00000184226:ENSG00000150281
DEG.up	Esophagus_Mucosa	1767	15	0.833141	1	ENSG00000213047:ENSG00000001617:ENSG00000123219:ENSG00000261272:ENSG00000237649:ENSG00000070882:ENSG00000104447:ENSG00000165912:ENSG00000169118:ENSG00000140332:ENSG00000159314:ENSG00000225190:ENSG00000175866:ENSG00000125746:ENSG00000101310
DEG.up	Esophagus_Muscularis	1047	13	0.298016	1	ENSG00000172260:ENSG00000163431:ENSG00000154380:ENSG00000143641:ENSG00000118257:ENSG00000150625:ENSG00000168477:ENSG00000154359:ENSG00000048740:ENSG00000149294:ENSG00000080854:ENSG00000184226:ENSG00000150281
DEG.up	Fallopian_Tube	456	6	0.340278	1	ENSG00000163431:ENSG00000118007:ENSG00000204371:ENSG00000091831:ENSG00000197724:ENSG00000124160
DEG.up	Heart_Atrial_Appendage	574	9	0.14677	1	ENSG00000152061:ENSG00000162989:ENSG00000168477:ENSG00000214435:ENSG00000165912:ENSG00000149294:ENSG00000100626:ENSG00000170558:ENSG00000172346
DEG.up	Heart_Left_Ventricle	395	6	0.231337	1	ENSG00000214435:ENSG00000165912:ENSG00000149294:ENSG00000100626:ENSG00000170558:ENSG00000172346
DEG.up	Kidney_Cortex	961	10	0.548749	1	ENSG00000204396:ENSG00000204385:ENSG00000243649:ENSG00000231852:ENSG00000112246:ENSG00000070882:ENSG00000175806:ENSG00000155792:ENSG00000103460:ENSG00000172346
DEG.up	Kidney_Medulla	93	0	1	1
DEG.up	Liver	1099	6	0.975469	1	ENSG00000243649:ENSG00000231852:ENSG00000175806:ENSG00000214435:ENSG00000103460:ENSG00000108379
DEG.up	Lung	3066	25	0.931161	1	ENSG00000172059:ENSG00000001617:ENSG00000185008:ENSG00000164099:ENSG00000164574:ENSG00000204385:ENSG00000243649:ENSG00000168477:ENSG00000204301:ENSG00000204252:ENSG00000070882:ENSG00000147454:ENSG00000172817:ENSG00000123908:ENSG00000048740:ENSG00000133794:ENSG00000111412:ENSG00000140945:ENSG00000129993:ENSG00000159314:ENSG00000175866:ENSG00000196628:ENSG00000104967:ENSG00000101310:ENSG00000101017
DEG.up	Minor_Salivary_Gland	1292	12	0.702719	1	ENSG00000213047:ENSG00000204385:ENSG00000243649:ENSG00000231852:ENSG00000147454:ENSG00000104447:ENSG00000155792:ENSG00000149295:ENSG00000103460:ENSG00000159314:ENSG00000101310:ENSG00000100147
DEG.up	Muscle_Skeletal	879	10	0.434968	1	ENSG00000154822:ENSG00000172995:ENSG00000145743:ENSG00000155792:ENSG00000110693:ENSG00000165912:ENSG00000165917:ENSG00000089250:ENSG00000078328:ENSG00000186868
DEG.up	Nerve_Tibial	4189	55	0.0326267	1	ENSG00000173406:ENSG00000172260:ENSG00000163431:ENSG00000143641:ENSG00000121989:ENSG00000163596:ENSG00000116117:ENSG00000118257:ENSG00000151276:ENSG00000175161:ENSG00000118007:ENSG00000237765:ENSG00000145335:ENSG00000204371:ENSG00000243649:ENSG00000168477:ENSG00000204301:ENSG00000204252:ENSG00000106460:ENSG00000105866:ENSG00000154359:ENSG00000147454:ENSG00000157168:ENSG00000172817:ENSG00000155792…
DEG.up	Pancreas	550	1	0.997133	1	ENSG00000129993
DEG.up	Pituitary	3273	37	0.320394	1	ENSG00000075151:ENSG00000115392:ENSG00000162989:ENSG00000163596:ENSG00000237765:ENSG00000188848:ENSG00000204396:ENSG00000204385:ENSG00000091831:ENSG00000186472:ENSG00000198010:ENSG00000156395:ENSG00000110693:ENSG00000019505:ENSG00000110514:ENSG00000172247:ENSG00000151376:ENSG00000149292:ENSG00000149295:ENSG00000197555:ENSG00000103460:ENSG00000091536:ENSG00000161682:ENSG00000120088:ENSG00000186868…
DEG.up	Prostate	2035	20	0.645391	1	ENSG00000163431:ENSG00000001617:ENSG00000188848:ENSG00000204616:ENSG00000204385:ENSG00000243649:ENSG00000204301:ENSG00000091831:ENSG00000147454:ENSG00000104447:ENSG00000165912:ENSG00000151376:ENSG00000149292:ENSG00000111728:ENSG00000140332:ENSG00000150281:ENSG00000175866:ENSG00000131067:ENSG00000101017:ENSG00000172346
DEG.up	Skin_Not_Sun_Exposed_Suprapubic	2054	14	0.972003	1	ENSG00000172059:ENSG00000121989:ENSG00000001617:ENSG00000164099:ENSG00000070882:ENSG00000154359:ENSG00000157168:ENSG00000104447:ENSG00000171045:ENSG00000140332:ENSG00000159314:ENSG00000108379:ENSG00000175866:ENSG00000125746
DEG.up	Skin_Sun_Exposed_Lower_leg	2183	20	0.7642	1	ENSG00000172059:ENSG00000121989:ENSG00000001617:ENSG00000164099:ENSG00000002822:ENSG00000070882:ENSG00000154359:ENSG00000157168:ENSG00000104447:ENSG00000171045:ENSG00000089250:ENSG00000140332:ENSG00000140945:ENSG00000159314:ENSG00000225190:ENSG00000120071:ENSG00000108379:ENSG00000175866:ENSG00000125746:ENSG00000167074
DEG.up	Small_Intestine_Terminal_Ileum	1883	20	0.500369	1	ENSG00000173406:ENSG00000213047:ENSG00000119042:ENSG00000239732:ENSG00000188848:ENSG00000164099:ENSG00000123219:ENSG00000204616:ENSG00000204385:ENSG00000243649:ENSG00000204252:ENSG00000237649:ENSG00000070882:ENSG00000185920:ENSG00000110693:ENSG00000137872:ENSG00000103460:ENSG00000129993:ENSG00000159314:ENSG00000181409
DEG.up	Spleen	2702	24	0.831046	1	ENSG00000154822:ENSG00000001617:ENSG00000239732:ENSG00000151276:ENSG00000188848:ENSG00000123219:ENSG00000231852:ENSG00000204252:ENSG00000237649:ENSG00000002822:ENSG00000070882:ENSG00000171044:ENSG00000147454:ENSG00000048740:ENSG00000214435:ENSG00000100626:ENSG00000197555:ENSG00000140332:ENSG00000129993:ENSG00000176994:ENSG00000159314:ENSG00000181409:ENSG00000124160:ENSG00000101017
DEG.up	Stomach	786	5	0.916889	1	ENSG00000204616:ENSG00000204385:ENSG00000243649:ENSG00000155792:ENSG00000103460
DEG.up	Testis	5977	49	0.985624	1	ENSG00000075151:ENSG00000172059:ENSG00000115392:ENSG00000163596:ENSG00000151276:ENSG00000114439:ENSG00000188848:ENSG00000164099:ENSG00000123219:ENSG00000204688:ENSG00000204616:ENSG00000204371:ENSG00000237649:ENSG00000002822:ENSG00000179603:ENSG00000198010:ENSG00000171044:ENSG00000157168:ENSG00000171045:ENSG00000107105:ENSG00000174482:ENSG00000185920:ENSG00000214435:ENSG00000110693:ENSG00000110514…
DEG.up	Thyroid	3755	36	0.741895	1	ENSG00000075151:ENSG00000198700:ENSG00000115392:ENSG00000001617:ENSG00000151276:ENSG00000237765:ENSG00000164574:ENSG00000204301:ENSG00000105866:ENSG00000070882:ENSG00000157680:ENSG00000157168:ENSG00000172817:ENSG00000155792:ENSG00000171045:ENSG00000107249:ENSG00000174482:ENSG00000148053:ENSG00000197724:ENSG00000214435:ENSG00000133794:ENSG00000149972:ENSG00000149292:ENSG00000111412:ENSG00000111707…
DEG.up	Uterus	4026	44	0.388879	1	ENSG00000198700:ENSG00000163431:ENSG00000154380:ENSG00000115392:ENSG00000163596:ENSG00000118257:ENSG00000114439:ENSG00000118007:ENSG00000145335:ENSG00000241370:ENSG00000204396:ENSG00000204371:ENSG00000168477:ENSG00000204301:ENSG00000091831:ENSG00000106460:ENSG00000105866:ENSG00000155792:ENSG00000123908:ENSG00000171045:ENSG00000174482:ENSG00000197724:ENSG00000165912:ENSG00000172247:ENSG00000151376…
DEG.up	Vagina	2026	23	0.364929	1	ENSG00000213047:ENSG00000115392:ENSG00000121989:ENSG00000001617:ENSG00000164099:ENSG00000261272:ENSG00000112249:ENSG00000091831:ENSG00000070882:ENSG00000157168:ENSG00000172817:ENSG00000104447:ENSG00000165912:ENSG00000137872:ENSG00000150281:ENSG00000140945:ENSG00000159314:ENSG00000225190:ENSG00000120071:ENSG00000175866:ENSG00000125746:ENSG00000101017:ENSG00000172346
DEG.up	Whole_Blood	1322	10	0.890338	1	ENSG00000154822:ENSG00000239732:ENSG00000145335:ENSG00000175806:ENSG00000147454:ENSG00000048740:ENSG00000140332:ENSG00000159314:ENSG00000225190:ENSG00000181409
DEG.twoside	Brain_Hypothalamus	7340	107	5.07566e-06	0.000274086	ENSG00000157881:ENSG00000171735:ENSG00000142599:ENSG00000121904:ENSG00000173406:ENSG00000197959:ENSG00000213047:ENSG00000163431:ENSG00000143641:ENSG00000172059:ENSG00000115392:ENSG00000121989:ENSG00000162989:ENSG00000119042:ENSG00000163596:ENSG00000116117:ENSG00000154822:ENSG00000001617:ENSG00000185008:ENSG00000175161:ENSG00000118007:ENSG00000145335:ENSG00000150625:ENSG00000164574:ENSG00000204396…
DEG.twoside	Brain_Cerebellar_Hemisphere	6680	97	3.18497e-05	0.00171989	ENSG00000157881:ENSG00000171735:ENSG00000121904:ENSG00000173406:ENSG00000172260:ENSG00000197959:ENSG00000152061:ENSG00000198700:ENSG00000163431:ENSG00000154380:ENSG00000143641:ENSG00000204406:ENSG00000162989:ENSG00000163596:ENSG00000144460:ENSG00000154822:ENSG00000172995:ENSG00000001617:ENSG00000239732:ENSG00000151276:ENSG00000185008:ENSG00000175161:ENSG00000174891:ENSG00000237765:ENSG00000145335…
DEG.twoside	Brain_Cerebellum	6590	96	3.20538e-05	0.00173091	ENSG00000157881:ENSG00000171735:ENSG00000121904:ENSG00000173406:ENSG00000172260:ENSG00000197959:ENSG00000152061:ENSG00000198700:ENSG00000163431:ENSG00000154380:ENSG00000143641:ENSG00000172059:ENSG00000204406:ENSG00000162989:ENSG00000163596:ENSG00000118257:ENSG00000154822:ENSG00000172995:ENSG00000001617:ENSG00000239732:ENSG00000151276:ENSG00000185008:ENSG00000175161:ENSG00000114439:ENSG00000174891…
DEG.twoside	Brain_Frontal_Cortex_BA9	6912	99	4.43093e-05	0.0023927	ENSG00000171735:ENSG00000121904:ENSG00000173406:ENSG00000172260:ENSG00000197959:ENSG00000163431:ENSG00000154380:ENSG00000143641:ENSG00000172059:ENSG00000121989:ENSG00000162989:ENSG00000119042:ENSG00000163596:ENSG00000116117:ENSG00000118257:ENSG00000172995:ENSG00000001617:ENSG00000185008:ENSG00000175161:ENSG00000114439:ENSG00000118007:ENSG00000145335:ENSG00000150625:ENSG00000145743:ENSG00000164574…
DEG.twoside	Ovary	5141	76	0.000284843	0.0153815	ENSG00000172260:ENSG00000154380:ENSG00000143641:ENSG00000115392:ENSG00000163596:ENSG00000118257:ENSG00000154822:ENSG00000001617:ENSG00000239732:ENSG00000151276:ENSG00000185008:ENSG00000114439:ENSG00000118007:ENSG00000237765:ENSG00000164574:ENSG00000204396:ENSG00000204385:ENSG00000204371:ENSG00000231852:ENSG00000168477:ENSG00000204252:ENSG00000091831:ENSG00000105866:ENSG00000179603:ENSG00000175806…
DEG.twoside	Brain_Cortex	7175	97	0.000667162	0.0360268	ENSG00000171735:ENSG00000121904:ENSG00000173406:ENSG00000172260:ENSG00000197959:ENSG00000213047:ENSG00000163431:ENSG00000154380:ENSG00000143641:ENSG00000172059:ENSG00000121989:ENSG00000162989:ENSG00000119042:ENSG00000163596:ENSG00000116117:ENSG00000118257:ENSG00000172995:ENSG00000001617:ENSG00000185008:ENSG00000175161:ENSG00000114439:ENSG00000118007:ENSG00000145335:ENSG00000150625:ENSG00000164574…
DEG.twoside	Brain_Anterior_cingulate_cortex_BA24	7935	100	0.00693215	0.374336	ENSG00000157881:ENSG00000171735:ENSG00000142599:ENSG00000121904:ENSG00000173406:ENSG00000172260:ENSG00000197959:ENSG00000213047:ENSG00000163431:ENSG00000154380:ENSG00000143641:ENSG00000172059:ENSG00000121989:ENSG00000162989:ENSG00000119042:ENSG00000116117:ENSG00000118257:ENSG00000172995:ENSG00000001617:ENSG00000185008:ENSG00000175161:ENSG00000114439:ENSG00000118007:ENSG00000145335:ENSG00000164099…
DEG.twoside	Brain_Nucleus_accumbens_basal_ganglia	7698	95	0.0180298	0.973608	ENSG00000171735:ENSG00000142599:ENSG00000121904:ENSG00000197959:ENSG00000163431:ENSG00000154380:ENSG00000143641:ENSG00000172059:ENSG00000121989:ENSG00000163596:ENSG00000116117:ENSG00000118257:ENSG00000172995:ENSG00000001617:ENSG00000151276:ENSG00000185008:ENSG00000175161:ENSG00000114439:ENSG00000118007:ENSG00000145335:ENSG00000150625:ENSG00000145743:ENSG00000164574:ENSG00000204396:ENSG00000243649…
DEG.twoside	Adipose_Subcutaneous	3024	39	0.088381	1	ENSG00000172260:ENSG00000197959:ENSG00000163431:ENSG00000172059:ENSG00000116117:ENSG00000001617:ENSG00000175161:ENSG00000118007:ENSG00000145335:ENSG00000164099:ENSG00000150625:ENSG00000168477:ENSG00000204301:ENSG00000204252:ENSG00000237649:ENSG00000112246:ENSG00000154359:ENSG00000172817:ENSG00000148053:ENSG00000048740:ENSG00000214435:ENSG00000148848:ENSG00000165912:ENSG00000172247:ENSG00000151376…
DEG.twoside	Adipose_Visceral_Omentum	2847	31	0.426425	1	ENSG00000171735:ENSG00000172260:ENSG00000172059:ENSG00000163596:ENSG00000001617:ENSG00000164099:ENSG00000150625:ENSG00000204385:ENSG00000243649:ENSG00000168477:ENSG00000204301:ENSG00000237649:ENSG00000070882:ENSG00000148053:ENSG00000185920:ENSG00000214435:ENSG00000148848:ENSG00000165912:ENSG00000172247:ENSG00000149294:ENSG00000149292:ENSG00000080854:ENSG00000197555:ENSG00000161682:ENSG00000186868…
DEG.twoside	Adrenal_Gland	4221	51	0.131547	1	ENSG00000171735:ENSG00000152061:ENSG00000115392:ENSG00000121989:ENSG00000119042:ENSG00000163596:ENSG00000116117:ENSG00000001617:ENSG00000151276:ENSG00000114439:ENSG00000118007:ENSG00000145335:ENSG00000150625:ENSG00000204385:ENSG00000231852:ENSG00000237649:ENSG00000002822:ENSG00000106460:ENSG00000105866:ENSG00000070882:ENSG00000154359:ENSG00000147454:ENSG00000104447:ENSG00000155792:ENSG00000123908…
DEG.twoside	Artery_Aorta	3444	40	0.248452	1	ENSG00000197959:ENSG00000163431:ENSG00000154380:ENSG00000143641:ENSG00000116117:ENSG00000001617:ENSG00000185008:ENSG00000114439:ENSG00000145335:ENSG00000150625:ENSG00000164574:ENSG00000243649:ENSG00000231852:ENSG00000204301:ENSG00000237649:ENSG00000070882:ENSG00000172817:ENSG00000104447:ENSG00000155792:ENSG00000107249:ENSG00000148053:ENSG00000185920:ENSG00000172247:ENSG00000080854:ENSG00000134532…
DEG.twoside	Artery_Coronary	2472	26	0.513289	1	ENSG00000163431:ENSG00000154380:ENSG00000143641:ENSG00000162989:ENSG00000116117:ENSG00000175161:ENSG00000145335:ENSG00000150625:ENSG00000164574:ENSG00000243649:ENSG00000168477:ENSG00000204252:ENSG00000237649:ENSG00000148053:ENSG00000172247:ENSG00000149294:ENSG00000080854:ENSG00000150281:ENSG00000140945:ENSG00000129993:ENSG00000186868:ENSG00000154229:ENSG00000175866:ENSG00000170558:ENSG00000101017…
DEG.twoside	Artery_Tibial	3940	40	0.604585	1	ENSG00000171735:ENSG00000172260:ENSG00000197959:ENSG00000163431:ENSG00000154380:ENSG00000143641:ENSG00000172059:ENSG00000162989:ENSG00000116117:ENSG00000114439:ENSG00000118007:ENSG00000174891:ENSG00000145335:ENSG00000150625:ENSG00000145743:ENSG00000243649:ENSG00000204301:ENSG00000070882:ENSG00000154359:ENSG00000123908:ENSG00000107249:ENSG00000148053:ENSG00000197724:ENSG00000110693:ENSG00000172247…
DEG.twoside	Bladder	833	12	0.161549	1	ENSG00000163431:ENSG00000154380:ENSG00000118257:ENSG00000154822:ENSG00000150625:ENSG00000151376:ENSG00000149294:ENSG00000111728:ENSG00000150281:ENSG00000170558:ENSG00000101017:ENSG00000172346
DEG.twoside	Brain_Amygdala	8497	95	0.193505	1	ENSG00000157881:ENSG00000142599:ENSG00000121904:ENSG00000173406:ENSG00000197959:ENSG00000198700:ENSG00000163431:ENSG00000154380:ENSG00000143641:ENSG00000172059:ENSG00000121989:ENSG00000119042:ENSG00000116117:ENSG00000118257:ENSG00000154822:ENSG00000172995:ENSG00000001617:ENSG00000151276:ENSG00000175161:ENSG00000114439:ENSG00000118007:ENSG00000145335:ENSG00000150625:ENSG00000164574:ENSG00000204396…
DEG.twoside	Brain_Caudate_basal_ganglia	7938	95	0.0423127	1	ENSG00000157881:ENSG00000171735:ENSG00000142599:ENSG00000121904:ENSG00000197959:ENSG00000163431:ENSG00000154380:ENSG00000143641:ENSG00000172059:ENSG00000121989:ENSG00000119042:ENSG00000116117:ENSG00000118257:ENSG00000172995:ENSG00000001617:ENSG00000151276:ENSG00000185008:ENSG00000175161:ENSG00000114439:ENSG00000118007:ENSG00000145335:ENSG00000150625:ENSG00000164574:ENSG00000243649:ENSG00000168477…
DEG.twoside	Brain_Hippocampus	8414	98	0.0762286	1	ENSG00000157881:ENSG00000142599:ENSG00000121904:ENSG00000173406:ENSG00000197959:ENSG00000198700:ENSG00000163431:ENSG00000154380:ENSG00000143641:ENSG00000172059:ENSG00000121989:ENSG00000162989:ENSG00000116117:ENSG00000118257:ENSG00000154822:ENSG00000001617:ENSG00000151276:ENSG00000175161:ENSG00000118007:ENSG00000145335:ENSG00000164099:ENSG00000150625:ENSG00000164574:ENSG00000241370:ENSG00000204396…
DEG.twoside	Brain_Putamen_basal_ganglia	8495	100	0.0548843	1	ENSG00000157881:ENSG00000171735:ENSG00000142599:ENSG00000075151:ENSG00000121904:ENSG00000172260:ENSG00000197959:ENSG00000198700:ENSG00000163431:ENSG00000154380:ENSG00000143641:ENSG00000172059:ENSG00000121989:ENSG00000116117:ENSG00000118257:ENSG00000172995:ENSG00000001617:ENSG00000151276:ENSG00000185008:ENSG00000175161:ENSG00000114439:ENSG00000118007:ENSG00000174891:ENSG00000145335:ENSG00000150625…
DEG.twoside	Brain_Spinal_cord_cervical_c-1	6207	71	0.186138	1	ENSG00000157881:ENSG00000142599:ENSG00000197959:ENSG00000163431:ENSG00000143641:ENSG00000172059:ENSG00000115392:ENSG00000121989:ENSG00000116117:ENSG00000118257:ENSG00000154822:ENSG00000172995:ENSG00000001617:ENSG00000175161:ENSG00000114439:ENSG00000118007:ENSG00000237765:ENSG00000145335:ENSG00000150625:ENSG00000164574:ENSG00000204396:ENSG00000243649:ENSG00000168477:ENSG00000204304:ENSG00000204252…
DEG.twoside	Brain_Substantia_nigra	7817	94	0.038765	1	ENSG00000157881:ENSG00000142599:ENSG00000121904:ENSG00000197959:ENSG00000198700:ENSG00000163431:ENSG00000154380:ENSG00000143641:ENSG00000172059:ENSG00000121989:ENSG00000119042:ENSG00000116117:ENSG00000118257:ENSG00000154822:ENSG00000001617:ENSG00000151276:ENSG00000185008:ENSG00000175161:ENSG00000118007:ENSG00000145335:ENSG00000150625:ENSG00000164574:ENSG00000241370:ENSG00000243649:ENSG00000168477…
DEG.twoside	Breast_Mammary_Tissue	2359	28	0.258957	1	ENSG00000163431:ENSG00000172059:ENSG00000001617:ENSG00000151276:ENSG00000145335:ENSG00000150625:ENSG00000204396:ENSG00000204385:ENSG00000243649:ENSG00000168477:ENSG00000204301:ENSG00000091831:ENSG00000157168:ENSG00000104447:ENSG00000155792:ENSG00000185920:ENSG00000148848:ENSG00000151376:ENSG00000149294:ENSG00000080854:ENSG00000185046:ENSG00000100626:ENSG00000197555:ENSG00000103460:ENSG00000154229…
DEG.twoside	Cells_Cultured_fibroblasts	5428	60	0.318686	1	ENSG00000075151:ENSG00000121904:ENSG00000172260:ENSG00000152061:ENSG00000198700:ENSG00000163431:ENSG00000154380:ENSG00000143641:ENSG00000172059:ENSG00000119042:ENSG00000163596:ENSG00000116117:ENSG00000001617:ENSG00000114439:ENSG00000118007:ENSG00000174891:ENSG00000164099:ENSG00000123219:ENSG00000164902:ENSG00000164574:ENSG00000168477:ENSG00000237649:ENSG00000112246:ENSG00000112249:ENSG00000106460…
DEG.twoside	Cells_EBV-transformed_lymphocytes	5943	59	0.70324	1	ENSG00000152061:ENSG00000198700:ENSG00000143641:ENSG00000172059:ENSG00000115392:ENSG00000163596:ENSG00000118257:ENSG00000154822:ENSG00000239732:ENSG00000174891:ENSG00000237765:ENSG00000188848:ENSG00000123219:ENSG00000145743:ENSG00000164902:ENSG00000164574:ENSG00000185130:ENSG00000204681:ENSG00000204301:ENSG00000204252:ENSG00000237649:ENSG00000112249:ENSG00000002822:ENSG00000106460:ENSG00000105866…
DEG.twoside	Cervix_Ectocervix	191	2	0.594537	1	ENSG00000091831:ENSG00000165912
DEG.twoside	Cervix_Endocervix	1746	24	0.0979936	1	ENSG00000198700:ENSG00000163431:ENSG00000118007:ENSG00000204371:ENSG00000091831:ENSG00000147454:ENSG00000104447:ENSG00000171045:ENSG00000197724:ENSG00000214435:ENSG00000165912:ENSG00000151376:ENSG00000134532:ENSG00000111707:ENSG00000081177:ENSG00000119596:ENSG00000150281:ENSG00000099381:ENSG00000140948:ENSG00000120071:ENSG00000178904:ENSG00000131067:ENSG00000124160:ENSG00000172346
DEG.twoside	Colon_Sigmoid	2807	40	0.0224991	1	ENSG00000172260:ENSG00000197959:ENSG00000163431:ENSG00000154380:ENSG00000172059:ENSG00000204406:ENSG00000116117:ENSG00000118257:ENSG00000154822:ENSG00000164099:ENSG00000150625:ENSG00000164574:ENSG00000241370:ENSG00000204396:ENSG00000204252:ENSG00000237649:ENSG00000070882:ENSG00000172817:ENSG00000155792:ENSG00000148053:ENSG00000019505:ENSG00000165912:ENSG00000149294:ENSG00000149571:ENSG00000080854…
DEG.twoside	Colon_Transverse	2542	23	0.79857	1	ENSG00000197959:ENSG00000213047:ENSG00000119042:ENSG00000118257:ENSG00000145335:ENSG00000164099:ENSG00000204616:ENSG00000204385:ENSG00000154359:ENSG00000172817:ENSG00000148053:ENSG00000214435:ENSG00000172247:ENSG00000134532:ENSG00000100626:ENSG00000103460:ENSG00000140945:ENSG00000159314:ENSG00000186868:ENSG00000175866:ENSG00000170558:ENSG00000104967:ENSG00000172346
DEG.twoside	Esophagus_Gastroesophageal_Junction	2434	33	0.0670617	1	ENSG00000172260:ENSG00000197959:ENSG00000163431:ENSG00000154380:ENSG00000143641:ENSG00000162989:ENSG00000119042:ENSG00000118257:ENSG00000154822:ENSG00000145335:ENSG00000150625:ENSG00000204396:ENSG00000168477:ENSG00000091831:ENSG00000070882:ENSG00000154359:ENSG00000172817:ENSG00000148053:ENSG00000048740:ENSG00000149294:ENSG00000080854:ENSG00000111728:ENSG00000185046:ENSG00000111412:ENSG00000184226…
DEG.twoside	Esophagus_Mucosa	4906	53	0.407881	1	ENSG00000171735:ENSG00000172260:ENSG00000213047:ENSG00000154380:ENSG00000172059:ENSG00000163596:ENSG00000116117:ENSG00000154822:ENSG00000001617:ENSG00000114439:ENSG00000145335:ENSG00000123219:ENSG00000164574:ENSG00000261272:ENSG00000204301:ENSG00000204252:ENSG00000237649:ENSG00000105866:ENSG00000070882:ENSG00000154359:ENSG00000104447:ENSG00000155792:ENSG00000148053:ENSG00000185920:ENSG00000048740…
DEG.twoside	Esophagus_Muscularis	2638	33	0.150402	1	ENSG00000172260:ENSG00000197959:ENSG00000163431:ENSG00000154380:ENSG00000143641:ENSG00000162989:ENSG00000119042:ENSG00000118257:ENSG00000154822:ENSG00000145335:ENSG00000150625:ENSG00000168477:ENSG00000070882:ENSG00000154359:ENSG00000172817:ENSG00000148053:ENSG00000048740:ENSG00000110693:ENSG00000172247:ENSG00000149294:ENSG00000080854:ENSG00000134532:ENSG00000185046:ENSG00000111412:ENSG00000184226…
DEG.twoside	Fallopian_Tube	457	6	0.342128	1	ENSG00000163431:ENSG00000118007:ENSG00000204371:ENSG00000091831:ENSG00000197724:ENSG00000124160
DEG.twoside	Heart_Atrial_Appendage	8002	82	0.611227	1	ENSG00000075151:ENSG00000117419:ENSG00000152061:ENSG00000198700:ENSG00000143641:ENSG00000172059:ENSG00000115392:ENSG00000121989:ENSG00000162989:ENSG00000163596:ENSG00000116117:ENSG00000118257:ENSG00000001617:ENSG00000151276:ENSG00000114439:ENSG00000118007:ENSG00000174891:ENSG00000237765:ENSG00000145335:ENSG00000150625:ENSG00000164902:ENSG00000164574:ENSG00000241370:ENSG00000204371:ENSG00000168477…
DEG.twoside	Heart_Left_Ventricle	8983	92	0.624165	1	ENSG00000171735:ENSG00000075151:ENSG00000117419:ENSG00000172260:ENSG00000198700:ENSG00000163431:ENSG00000154380:ENSG00000143641:ENSG00000172059:ENSG00000115392:ENSG00000121989:ENSG00000163596:ENSG00000116117:ENSG00000118257:ENSG00000001617:ENSG00000151276:ENSG00000114439:ENSG00000118007:ENSG00000174891:ENSG00000118564:ENSG00000237765:ENSG00000145335:ENSG00000164902:ENSG00000164574:ENSG00000204681…
DEG.twoside	Kidney_Cortex	6031	76	0.0263771	1	ENSG00000157881:ENSG00000075151:ENSG00000172260:ENSG00000197959:ENSG00000152061:ENSG00000198700:ENSG00000163431:ENSG00000154380:ENSG00000143641:ENSG00000115392:ENSG00000121989:ENSG00000163596:ENSG00000118257:ENSG00000114439:ENSG00000118007:ENSG00000174891:ENSG00000145335:ENSG00000150625:ENSG00000145743:ENSG00000164902:ENSG00000164574:ENSG00000241370:ENSG00000204396:ENSG00000204385:ENSG00000204371…
DEG.twoside	Kidney_Medulla	93	0	1	1
DEG.twoside	Liver	8356	87	0.535952	1	ENSG00000157881:ENSG00000171735:ENSG00000142599:ENSG00000075151:ENSG00000117419:ENSG00000152061:ENSG00000198700:ENSG00000163431:ENSG00000154380:ENSG00000115392:ENSG00000121989:ENSG00000119042:ENSG00000116117:ENSG00000118257:ENSG00000154822:ENSG00000001617:ENSG00000114439:ENSG00000118007:ENSG00000174891:ENSG00000118564:ENSG00000237765:ENSG00000150625:ENSG00000145743:ENSG00000164902:ENSG00000164574…
DEG.twoside	Lung	3891	41	0.498437	1	ENSG00000172059:ENSG00000119042:ENSG00000163596:ENSG00000001617:ENSG00000185008:ENSG00000145335:ENSG00000164099:ENSG00000150625:ENSG00000164574:ENSG00000204385:ENSG00000243649:ENSG00000231852:ENSG00000168477:ENSG00000204301:ENSG00000204252:ENSG00000070882:ENSG00000147454:ENSG00000172817:ENSG00000155792:ENSG00000123908:ENSG00000148053:ENSG00000048740:ENSG00000133794:ENSG00000165917:ENSG00000172247…
DEG.twoside	Minor_Salivary_Gland	2966	39	0.0702877	1	ENSG00000171735:ENSG00000075151:ENSG00000172260:ENSG00000197959:ENSG00000213047:ENSG00000163596:ENSG00000116117:ENSG00000118257:ENSG00000154822:ENSG00000172995:ENSG00000239732:ENSG00000164574:ENSG00000204385:ENSG00000243649:ENSG00000231852:ENSG00000204301:ENSG00000154359:ENSG00000147454:ENSG00000104447:ENSG00000155792:ENSG00000048740:ENSG00000019505:ENSG00000172247:ENSG00000149294:ENSG00000149295…
DEG.twoside	Muscle_Skeletal	7033	76	0.370726	1	ENSG00000171735:ENSG00000172260:ENSG00000152061:ENSG00000198700:ENSG00000172059:ENSG00000115392:ENSG00000121989:ENSG00000119042:ENSG00000163596:ENSG00000116117:ENSG00000118257:ENSG00000154822:ENSG00000172995:ENSG00000001617:ENSG00000151276:ENSG00000114439:ENSG00000174891:ENSG00000237765:ENSG00000145743:ENSG00000164574:ENSG00000204681:ENSG00000241370:ENSG00000204371:ENSG00000243649:ENSG00000168477…
DEG.twoside	Nerve_Tibial	4977	63	0.0430788	1	ENSG00000173406:ENSG00000172260:ENSG00000163431:ENSG00000143641:ENSG00000121989:ENSG00000163596:ENSG00000116117:ENSG00000118257:ENSG00000151276:ENSG00000175161:ENSG00000118007:ENSG00000237765:ENSG00000145335:ENSG00000164099:ENSG00000204385:ENSG00000204371:ENSG00000243649:ENSG00000168477:ENSG00000204301:ENSG00000204252:ENSG00000237649:ENSG00000106460:ENSG00000105866:ENSG00000154359:ENSG00000147454…
DEG.twoside	Pancreas	9289	88	0.91446	1	ENSG00000157881:ENSG00000171735:ENSG00000142599:ENSG00000075151:ENSG00000117419:ENSG00000152061:ENSG00000198700:ENSG00000163431:ENSG00000154380:ENSG00000115392:ENSG00000121989:ENSG00000119042:ENSG00000163596:ENSG00000116117:ENSG00000154822:ENSG00000001617:ENSG00000151276:ENSG00000114439:ENSG00000118007:ENSG00000174891:ENSG00000118564:ENSG00000237765:ENSG00000145743:ENSG00000164902:ENSG00000164574…
DEG.twoside	Pituitary	5035	54	0.430649	1	ENSG00000075151:ENSG00000172260:ENSG00000163431:ENSG00000154380:ENSG00000143641:ENSG00000172059:ENSG00000115392:ENSG00000162989:ENSG00000119042:ENSG00000163596:ENSG00000116117:ENSG00000239732:ENSG00000118007:ENSG00000237765:ENSG00000188848:ENSG00000164099:ENSG00000150625:ENSG00000204396:ENSG00000204385:ENSG00000168477:ENSG00000237649:ENSG00000091831:ENSG00000186472:ENSG00000198010:ENSG00000172817…
DEG.twoside	Prostate	2735	33	0.205655	1	ENSG00000172260:ENSG00000197959:ENSG00000163431:ENSG00000172059:ENSG00000154822:ENSG00000001617:ENSG00000188848:ENSG00000150625:ENSG00000204616:ENSG00000204385:ENSG00000243649:ENSG00000204301:ENSG00000091831:ENSG00000147454:ENSG00000104447:ENSG00000148053:ENSG00000048740:ENSG00000165912:ENSG00000172247:ENSG00000151376:ENSG00000149292:ENSG00000111728:ENSG00000185046:ENSG00000140332:ENSG00000078328…
DEG.twoside	Skin_Not_Sun_Exposed_Suprapubic	4398	45	0.586244	1	ENSG00000171735:ENSG00000172260:ENSG00000197959:ENSG00000143641:ENSG00000172059:ENSG00000121989:ENSG00000163596:ENSG00000118257:ENSG00000154822:ENSG00000001617:ENSG00000114439:ENSG00000237765:ENSG00000164099:ENSG00000164574:ENSG00000204396:ENSG00000204385:ENSG00000243649:ENSG00000204301:ENSG00000091831:ENSG00000070882:ENSG00000175806:ENSG00000154359:ENSG00000157168:ENSG00000104447:ENSG00000171045…
DEG.twoside	Skin_Sun_Exposed_Lower_leg	4319	47	0.395426	1	ENSG00000171735:ENSG00000197959:ENSG00000143641:ENSG00000172059:ENSG00000121989:ENSG00000163596:ENSG00000118257:ENSG00000154822:ENSG00000001617:ENSG00000114439:ENSG00000237765:ENSG00000145335:ENSG00000164099:ENSG00000164574:ENSG00000204396:ENSG00000243649:ENSG00000204301:ENSG00000002822:ENSG00000070882:ENSG00000154359:ENSG00000157168:ENSG00000104447:ENSG00000171045:ENSG00000048740:ENSG00000172247…
DEG.twoside	Small_Intestine_Terminal_Ileum	3142	44	0.021892	1	ENSG00000171735:ENSG00000173406:ENSG00000172260:ENSG00000197959:ENSG00000213047:ENSG00000154380:ENSG00000119042:ENSG00000163596:ENSG00000239732:ENSG00000175161:ENSG00000188848:ENSG00000145335:ENSG00000164099:ENSG00000150625:ENSG00000123219:ENSG00000204616:ENSG00000204385:ENSG00000243649:ENSG00000204252:ENSG00000237649:ENSG00000070882:ENSG00000154359:ENSG00000172817:ENSG00000104447:ENSG00000107249…
DEG.twoside	Spleen	4638	52	0.296116	1	ENSG00000197959:ENSG00000119042:ENSG00000163596:ENSG00000116117:ENSG00000118257:ENSG00000154822:ENSG00000001617:ENSG00000239732:ENSG00000151276:ENSG00000188848:ENSG00000145335:ENSG00000150625:ENSG00000123219:ENSG00000145743:ENSG00000204396:ENSG00000204385:ENSG00000231852:ENSG00000204252:ENSG00000237649:ENSG00000002822:ENSG00000070882:ENSG00000171044:ENSG00000147454:ENSG00000104447:ENSG00000148053…
DEG.twoside	Stomach	3087	35	0.320526	1	ENSG00000171735:ENSG00000197959:ENSG00000152061:ENSG00000119042:ENSG00000154822:ENSG00000175161:ENSG00000237765:ENSG00000145335:ENSG00000145743:ENSG00000204616:ENSG00000204385:ENSG00000243649:ENSG00000204252:ENSG00000002822:ENSG00000154359:ENSG00000172817:ENSG00000104447:ENSG00000155792:ENSG00000148053:ENSG00000048740:ENSG00000214435:ENSG00000110693:ENSG00000172247:ENSG00000100626:ENSG00000137872…
DEG.twoside	Testis	8608	76	0.981896	1	ENSG00000075151:ENSG00000172260:ENSG00000172059:ENSG00000115392:ENSG00000163596:ENSG00000118257:ENSG00000001617:ENSG00000151276:ENSG00000114439:ENSG00000188848:ENSG00000145335:ENSG00000164099:ENSG00000123219:ENSG00000164574:ENSG00000204688:ENSG00000204616:ENSG00000204371:ENSG00000243649:ENSG00000168477:ENSG00000204301:ENSG00000204252:ENSG00000237649:ENSG00000002822:ENSG00000070882:ENSG00000179603…
DEG.twoside	Thyroid	4735	48	0.61778	1	ENSG00000075151:ENSG00000172260:ENSG00000198700:ENSG00000115392:ENSG00000001617:ENSG00000151276:ENSG00000237765:ENSG00000145335:ENSG00000164574:ENSG00000204301:ENSG00000237649:ENSG00000105866:ENSG00000070882:ENSG00000157680:ENSG00000157168:ENSG00000172817:ENSG00000155792:ENSG00000171045:ENSG00000107249:ENSG00000174482:ENSG00000148053:ENSG00000197724:ENSG00000048740:ENSG00000214435:ENSG00000133794…
DEG.twoside	Uterus	4817	52	0.411864	1	ENSG00000198700:ENSG00000163431:ENSG00000154380:ENSG00000115392:ENSG00000163596:ENSG00000118257:ENSG00000114439:ENSG00000118007:ENSG00000145335:ENSG00000164099:ENSG00000241370:ENSG00000204396:ENSG00000204371:ENSG00000168477:ENSG00000204301:ENSG00000091831:ENSG00000106460:ENSG00000105866:ENSG00000070882:ENSG00000155792:ENSG00000123908:ENSG00000171045:ENSG00000174482:ENSG00000148053:ENSG00000197724…
DEG.twoside	Vagina	2626	29	0.399331	1	ENSG00000213047:ENSG00000115392:ENSG00000121989:ENSG00000154822:ENSG00000001617:ENSG00000164099:ENSG00000150625:ENSG00000164574:ENSG00000261272:ENSG00000112249:ENSG00000091831:ENSG00000070882:ENSG00000157168:ENSG00000172817:ENSG00000104447:ENSG00000048740:ENSG00000165912:ENSG00000111412:ENSG00000137872:ENSG00000150281:ENSG00000140945:ENSG00000159314:ENSG00000225190:ENSG00000186868:ENSG00000120071…
DEG.twoside	Whole_Blood	7672	68	0.968598	1	ENSG00000171735:ENSG00000142599:ENSG00000075151:ENSG00000117419:ENSG00000152061:ENSG00000213047:ENSG00000198700:ENSG00000143641:ENSG00000172059:ENSG00000154822:ENSG00000239732:ENSG00000114439:ENSG00000118007:ENSG00000174891:ENSG00000237765:ENSG00000145335:ENSG00000145743:ENSG00000164902:ENSG00000204681:ENSG00000241370:ENSG00000204371:ENSG00000243649:ENSG00000112249:ENSG00000106460:ENSG00000105866…
DEG.down	Small_Intestine_Terminal_Ileum	1259	24	0.00302617	0.163413	ENSG00000171735:ENSG00000172260:ENSG00000197959:ENSG00000154380:ENSG00000163596:ENSG00000175161:ENSG00000145335:ENSG00000150625:ENSG00000154359:ENSG00000172817:ENSG00000104447:ENSG00000107249:ENSG00000148053:ENSG00000214435:ENSG00000165912:ENSG00000172247:ENSG00000134532:ENSG00000100626:ENSG00000140945:ENSG00000186868:ENSG00000175866:ENSG00000170558:ENSG00000104967:ENSG00000172346
DEG.down	Lung	825	16	0.0127364	0.687765	ENSG00000119042:ENSG00000163596:ENSG00000145335:ENSG00000150625:ENSG00000231852:ENSG00000155792:ENSG00000148053:ENSG00000165917:ENSG00000172247:ENSG00000149294:ENSG00000080854:ENSG00000100626:ENSG00000161682:ENSG00000186868:ENSG00000108379:ENSG00000170558
DEG.down	Minor_Salivary_Gland	1674	27	0.0149845	0.809163	ENSG00000171735:ENSG00000075151:ENSG00000172260:ENSG00000197959:ENSG00000163596:ENSG00000116117:ENSG00000118257:ENSG00000154822:ENSG00000172995:ENSG00000239732:ENSG00000164574:ENSG00000204301:ENSG00000154359:ENSG00000048740:ENSG00000019505:ENSG00000172247:ENSG00000149294:ENSG00000134532:ENSG00000137872:ENSG00000140945:ENSG00000161682:ENSG00000154229:ENSG00000181409:ENSG00000196628:ENSG00000104967…
DEG.down	Adipose_Subcutaneous	1320	18	0.146856	1	ENSG00000197959:ENSG00000175161:ENSG00000145335:ENSG00000164099:ENSG00000150625:ENSG00000237649:ENSG00000214435:ENSG00000165912:ENSG00000172247:ENSG00000149294:ENSG00000080854:ENSG00000111412:ENSG00000197555:ENSG00000108379:ENSG00000154229:ENSG00000181409:ENSG00000125746:ENSG00000172346
DEG.down	Adipose_Visceral_Omentum	1410	21	0.0621492	1	ENSG00000171735:ENSG00000163596:ENSG00000164099:ENSG00000150625:ENSG00000204385:ENSG00000237649:ENSG00000070882:ENSG00000148053:ENSG00000185920:ENSG00000214435:ENSG00000165912:ENSG00000172247:ENSG00000149294:ENSG00000149292:ENSG00000080854:ENSG00000197555:ENSG00000161682:ENSG00000186868:ENSG00000154229:ENSG00000181409:ENSG00000125746
DEG.down	Adrenal_Gland	3012	33	0.407026	1	ENSG00000171735:ENSG00000152061:ENSG00000121989:ENSG00000163596:ENSG00000116117:ENSG00000001617:ENSG00000151276:ENSG00000118007:ENSG00000145335:ENSG00000150625:ENSG00000237649:ENSG00000002822:ENSG00000105866:ENSG00000070882:ENSG00000154359:ENSG00000104447:ENSG00000123908:ENSG00000107249:ENSG00000197724:ENSG00000185920:ENSG00000048740:ENSG00000172247:ENSG00000140332:ENSG00000129993:ENSG00000159314…
DEG.down	Artery_Aorta	1334	20	0.064256	1	ENSG00000197959:ENSG00000145335:ENSG00000150625:ENSG00000231852:ENSG00000204301:ENSG00000237649:ENSG00000070882:ENSG00000172817:ENSG00000155792:ENSG00000148053:ENSG00000185920:ENSG00000172247:ENSG00000111412:ENSG00000129993:ENSG00000159314:ENSG00000186868:ENSG00000154229:ENSG00000175866:ENSG00000181409:ENSG00000104967
DEG.down	Artery_Coronary	868	10	0.419405	1	ENSG00000175161:ENSG00000145335:ENSG00000150625:ENSG00000237649:ENSG00000172247:ENSG00000149294:ENSG00000129993:ENSG00000186868:ENSG00000154229:ENSG00000175866
DEG.down	Artery_Tibial	1761	14	0.888504	1	ENSG00000197959:ENSG00000145335:ENSG00000150625:ENSG00000204301:ENSG00000070882:ENSG00000172247:ENSG00000149294:ENSG00000111412:ENSG00000129993:ENSG00000159314:ENSG00000186868:ENSG00000175866:ENSG00000181409:ENSG00000104967
DEG.down	Bladder	104	3	0.0949763	1	ENSG00000154822:ENSG00000150625:ENSG00000170558
DEG.down	Brain_Amygdala	7055	62	0.965898	1	ENSG00000157881:ENSG00000142599:ENSG00000198700:ENSG00000163431:ENSG00000154380:ENSG00000143641:ENSG00000172059:ENSG00000121989:ENSG00000119042:ENSG00000116117:ENSG00000118257:ENSG00000154822:ENSG00000001617:ENSG00000151276:ENSG00000114439:ENSG00000118007:ENSG00000164574:ENSG00000204396:ENSG00000243649:ENSG00000168477:ENSG00000204304:ENSG00000204301:ENSG00000204252:ENSG00000112249:ENSG00000002822…
DEG.down	Brain_Anterior_cingulate_cortex_BA24	6065	55	0.913439	1	ENSG00000157881:ENSG00000142599:ENSG00000213047:ENSG00000163431:ENSG00000154380:ENSG00000143641:ENSG00000172059:ENSG00000121989:ENSG00000116117:ENSG00000118257:ENSG00000001617:ENSG00000114439:ENSG00000118007:ENSG00000164099:ENSG00000164574:ENSG00000243649:ENSG00000168477:ENSG00000204304:ENSG00000204301:ENSG00000204252:ENSG00000112249:ENSG00000002822:ENSG00000154359:ENSG00000147454:ENSG00000104447…
DEG.down	Brain_Caudate_basal_ganglia	6231	54	0.962881	1	ENSG00000157881:ENSG00000142599:ENSG00000163431:ENSG00000154380:ENSG00000143641:ENSG00000172059:ENSG00000121989:ENSG00000119042:ENSG00000116117:ENSG00000118257:ENSG00000001617:ENSG00000151276:ENSG00000114439:ENSG00000118007:ENSG00000164574:ENSG00000243649:ENSG00000168477:ENSG00000204301:ENSG00000204252:ENSG00000112249:ENSG00000070882:ENSG00000154359:ENSG00000172817:ENSG00000104447:ENSG00000155792…
DEG.down	Brain_Cerebellar_Hemisphere	2411	16	0.985451	1	ENSG00000163431:ENSG00000154380:ENSG00000143641:ENSG00000001617:ENSG00000164574:ENSG00000243649:ENSG00000204301:ENSG00000204252:ENSG00000147454:ENSG00000104447:ENSG00000155792:ENSG00000149131:ENSG00000149292:ENSG00000140332:ENSG00000150281:ENSG00000101017
DEG.down	Brain_Cerebellum	2513	22	0.840324	1	ENSG00000163431:ENSG00000154380:ENSG00000143641:ENSG00000172059:ENSG00000118257:ENSG00000001617:ENSG00000114439:ENSG00000164574:ENSG00000243649:ENSG00000204301:ENSG00000204252:ENSG00000147454:ENSG00000104447:ENSG00000155792:ENSG00000110693:ENSG00000149131:ENSG00000149292:ENSG00000149295:ENSG00000134532:ENSG00000140332:ENSG00000150281:ENSG00000101017
DEG.down	Brain_Cortex	5008	41	0.974603	1	ENSG00000213047:ENSG00000163431:ENSG00000154380:ENSG00000143641:ENSG00000172059:ENSG00000121989:ENSG00000116117:ENSG00000118257:ENSG00000001617:ENSG00000114439:ENSG00000118007:ENSG00000164574:ENSG00000243649:ENSG00000231852:ENSG00000168477:ENSG00000204301:ENSG00000112249:ENSG00000154359:ENSG00000147454:ENSG00000104447:ENSG00000155792:ENSG00000123908:ENSG00000048828:ENSG00000197724:ENSG00000165912…
DEG.down	Brain_Frontal_Cortex_BA9	4483	41	0.855508	1	ENSG00000163431:ENSG00000154380:ENSG00000143641:ENSG00000172059:ENSG00000121989:ENSG00000116117:ENSG00000118257:ENSG00000001617:ENSG00000114439:ENSG00000118007:ENSG00000164574:ENSG00000243649:ENSG00000168477:ENSG00000204301:ENSG00000204252:ENSG00000112249:ENSG00000154359:ENSG00000147454:ENSG00000104447:ENSG00000155792:ENSG00000123908:ENSG00000048828:ENSG00000197724:ENSG00000165912:ENSG00000149131…
DEG.down	Brain_Hippocampus	6868	65	0.858393	1	ENSG00000157881:ENSG00000142599:ENSG00000198700:ENSG00000163431:ENSG00000154380:ENSG00000143641:ENSG00000172059:ENSG00000121989:ENSG00000116117:ENSG00000118257:ENSG00000154822:ENSG00000001617:ENSG00000151276:ENSG00000118007:ENSG00000164099:ENSG00000164574:ENSG00000241370:ENSG00000204396:ENSG00000243649:ENSG00000168477:ENSG00000204304:ENSG00000204301:ENSG00000204252:ENSG00000112249:ENSG00000002822…
DEG.down	Brain_Hypothalamus	5355	57	0.453482	1	ENSG00000157881:ENSG00000142599:ENSG00000213047:ENSG00000163431:ENSG00000143641:ENSG00000172059:ENSG00000121989:ENSG00000119042:ENSG00000116117:ENSG00000154822:ENSG00000001617:ENSG00000118007:ENSG00000164574:ENSG00000243649:ENSG00000168477:ENSG00000204304:ENSG00000204301:ENSG00000204252:ENSG00000112249:ENSG00000091831:ENSG00000002822:ENSG00000070882:ENSG00000154359:ENSG00000147454:ENSG00000172817…
DEG.down	Brain_Nucleus_accumbens_basal_ganglia	5859	52	0.934774	1	ENSG00000142599:ENSG00000163431:ENSG00000154380:ENSG00000143641:ENSG00000172059:ENSG00000121989:ENSG00000116117:ENSG00000118257:ENSG00000001617:ENSG00000151276:ENSG00000114439:ENSG00000118007:ENSG00000164574:ENSG00000243649:ENSG00000168477:ENSG00000204301:ENSG00000204252:ENSG00000112249:ENSG00000070882:ENSG00000154359:ENSG00000147454:ENSG00000172817:ENSG00000104447:ENSG00000155792:ENSG00000123908…
DEG.down	Brain_Putamen_basal_ganglia	7145	67	0.884883	1	ENSG00000157881:ENSG00000142599:ENSG00000075151:ENSG00000172260:ENSG00000198700:ENSG00000163431:ENSG00000154380:ENSG00000143641:ENSG00000172059:ENSG00000121989:ENSG00000116117:ENSG00000118257:ENSG00000001617:ENSG00000151276:ENSG00000114439:ENSG00000118007:ENSG00000174891:ENSG00000164574:ENSG00000243649:ENSG00000168477:ENSG00000204304:ENSG00000204301:ENSG00000204252:ENSG00000112249:ENSG00000106460…
DEG.down	Brain_Spinal_cord_cervical_c-1	4587	50	0.384585	1	ENSG00000157881:ENSG00000142599:ENSG00000163431:ENSG00000143641:ENSG00000172059:ENSG00000121989:ENSG00000116117:ENSG00000118257:ENSG00000154822:ENSG00000172995:ENSG00000001617:ENSG00000118007:ENSG00000164574:ENSG00000204396:ENSG00000243649:ENSG00000168477:ENSG00000204304:ENSG00000112249:ENSG00000070882:ENSG00000154359:ENSG00000147454:ENSG00000104447:ENSG00000185920:ENSG00000048740:ENSG00000214435…
DEG.down	Brain_Substantia_nigra	6536	66	0.654579	1	ENSG00000157881:ENSG00000142599:ENSG00000198700:ENSG00000163431:ENSG00000154380:ENSG00000143641:ENSG00000172059:ENSG00000121989:ENSG00000119042:ENSG00000116117:ENSG00000118257:ENSG00000154822:ENSG00000001617:ENSG00000151276:ENSG00000118007:ENSG00000164574:ENSG00000241370:ENSG00000243649:ENSG00000168477:ENSG00000204304:ENSG00000204301:ENSG00000112249:ENSG00000002822:ENSG00000105866:ENSG00000070882…
DEG.down	Breast_Mammary_Tissue	918	11	0.361833	1	ENSG00000145335:ENSG00000150625:ENSG00000204396:ENSG00000185920:ENSG00000149294:ENSG00000080854:ENSG00000185046:ENSG00000197555:ENSG00000154229:ENSG00000181409:ENSG00000172346
DEG.down	Cells_Cultured_fibroblasts	1736	20	0.35339	1	ENSG00000152061:ENSG00000163431:ENSG00000172059:ENSG00000163596:ENSG00000001617:ENSG00000168477:ENSG00000175806:ENSG00000154359:ENSG00000155792:ENSG00000171045:ENSG00000048740:ENSG00000165912:ENSG00000151376:ENSG00000149292:ENSG00000159314:ENSG00000108379:ENSG00000175866:ENSG00000101460:ENSG00000167074:ENSG00000172346
DEG.down	Cells_EBV-transformed_lymphocytes	2077	24	0.327571	1	ENSG00000172059:ENSG00000163596:ENSG00000118257:ENSG00000237765:ENSG00000145743:ENSG00000204681:ENSG00000204301:ENSG00000106460:ENSG00000175806:ENSG00000147454:ENSG00000104447:ENSG00000148053:ENSG00000197724:ENSG00000214435:ENSG00000133794:ENSG00000165912:ENSG00000149131:ENSG00000081177:ENSG00000140948:ENSG00000179094:ENSG00000225190:ENSG00000101460:ENSG00000131067:ENSG00000167074
DEG.down	Cervix_Ectocervix	2	0	1	1
DEG.down	Cervix_Endocervix	5	0	1	1
DEG.down	Colon_Sigmoid	1538	20	0.179788	1	ENSG00000197959:ENSG00000154822:ENSG00000164099:ENSG00000204396:ENSG00000204252:ENSG00000237649:ENSG00000070882:ENSG00000172817:ENSG00000148053:ENSG00000019505:ENSG00000185046:ENSG00000111412:ENSG00000140945:ENSG00000129993:ENSG00000161682:ENSG00000159314:ENSG00000108379:ENSG00000125746:ENSG00000104967:ENSG00000101310
DEG.down	Colon_Transverse	1407	15	0.503458	1	ENSG00000197959:ENSG00000145335:ENSG00000154359:ENSG00000172817:ENSG00000148053:ENSG00000214435:ENSG00000172247:ENSG00000134532:ENSG00000100626:ENSG00000140945:ENSG00000186868:ENSG00000175866:ENSG00000170558:ENSG00000104967:ENSG00000172346
DEG.down	Esophagus_Gastroesophageal_Junction	1417	19	0.154889	1	ENSG00000197959:ENSG00000162989:ENSG00000119042:ENSG00000154822:ENSG00000145335:ENSG00000204396:ENSG00000091831:ENSG00000070882:ENSG00000172817:ENSG00000148053:ENSG00000185046:ENSG00000111412:ENSG00000140945:ENSG00000159314:ENSG00000186868:ENSG00000073969:ENSG00000108379:ENSG00000125746:ENSG00000101310
DEG.down	Esophagus_Mucosa	3139	38	0.177436	1	ENSG00000171735:ENSG00000172260:ENSG00000154380:ENSG00000172059:ENSG00000163596:ENSG00000116117:ENSG00000154822:ENSG00000114439:ENSG00000145335:ENSG00000164574:ENSG00000204301:ENSG00000204252:ENSG00000105866:ENSG00000154359:ENSG00000155792:ENSG00000148053:ENSG00000185920:ENSG00000048740:ENSG00000214435:ENSG00000110514:ENSG00000151376:ENSG00000149294:ENSG00000080854:ENSG00000088448:ENSG00000100626…
DEG.down	Esophagus_Muscularis	1591	20	0.221354	1	ENSG00000197959:ENSG00000162989:ENSG00000119042:ENSG00000154822:ENSG00000145335:ENSG00000070882:ENSG00000172817:ENSG00000148053:ENSG00000110693:ENSG00000172247:ENSG00000134532:ENSG00000185046:ENSG00000111412:ENSG00000140945:ENSG00000159314:ENSG00000186868:ENSG00000073969:ENSG00000108379:ENSG00000125746:ENSG00000101310
DEG.down	Fallopian_Tube	1	0	1	1
DEG.down	Heart_Atrial_Appendage	7428	73	0.768554	1	ENSG00000075151:ENSG00000117419:ENSG00000198700:ENSG00000143641:ENSG00000172059:ENSG00000115392:ENSG00000121989:ENSG00000163596:ENSG00000116117:ENSG00000118257:ENSG00000001617:ENSG00000151276:ENSG00000114439:ENSG00000118007:ENSG00000174891:ENSG00000237765:ENSG00000145335:ENSG00000150625:ENSG00000164902:ENSG00000164574:ENSG00000241370:ENSG00000204371:ENSG00000204252:ENSG00000112249:ENSG00000002822…
DEG.down	Heart_Left_Ventricle	8588	86	0.722975	1	ENSG00000171735:ENSG00000075151:ENSG00000117419:ENSG00000172260:ENSG00000198700:ENSG00000163431:ENSG00000154380:ENSG00000143641:ENSG00000172059:ENSG00000115392:ENSG00000121989:ENSG00000163596:ENSG00000116117:ENSG00000118257:ENSG00000001617:ENSG00000151276:ENSG00000114439:ENSG00000118007:ENSG00000174891:ENSG00000118564:ENSG00000237765:ENSG00000145335:ENSG00000164902:ENSG00000164574:ENSG00000204681…
DEG.down	Kidney_Cortex	5070	66	0.0214116	1	ENSG00000157881:ENSG00000075151:ENSG00000172260:ENSG00000197959:ENSG00000152061:ENSG00000198700:ENSG00000163431:ENSG00000154380:ENSG00000143641:ENSG00000115392:ENSG00000121989:ENSG00000163596:ENSG00000118257:ENSG00000114439:ENSG00000118007:ENSG00000174891:ENSG00000145335:ENSG00000150625:ENSG00000145743:ENSG00000164902:ENSG00000164574:ENSG00000241370:ENSG00000204371:ENSG00000168477:ENSG00000112249…
DEG.down	Kidney_Medulla	0	0	1	1
DEG.down	Liver	7257	81	0.234784	1	ENSG00000157881:ENSG00000171735:ENSG00000142599:ENSG00000075151:ENSG00000117419:ENSG00000152061:ENSG00000198700:ENSG00000163431:ENSG00000154380:ENSG00000115392:ENSG00000121989:ENSG00000119042:ENSG00000116117:ENSG00000118257:ENSG00000154822:ENSG00000001617:ENSG00000114439:ENSG00000118007:ENSG00000174891:ENSG00000118564:ENSG00000237765:ENSG00000150625:ENSG00000145743:ENSG00000164902:ENSG00000164574…
DEG.down	Muscle_Skeletal	6154	66	0.415517	1	ENSG00000171735:ENSG00000172260:ENSG00000152061:ENSG00000198700:ENSG00000172059:ENSG00000115392:ENSG00000121989:ENSG00000119042:ENSG00000163596:ENSG00000116117:ENSG00000118257:ENSG00000001617:ENSG00000151276:ENSG00000114439:ENSG00000174891:ENSG00000237765:ENSG00000164574:ENSG00000204681:ENSG00000241370:ENSG00000204371:ENSG00000243649:ENSG00000168477:ENSG00000204304:ENSG00000204301:ENSG00000112249…
DEG.down	Nerve_Tibial	788	8	0.581355	1	ENSG00000164099:ENSG00000204385:ENSG00000237649:ENSG00000080854:ENSG00000185046:ENSG00000140945:ENSG00000186868:ENSG00000108379
DEG.down	Ovary	1444	22	0.0465684	1	ENSG00000172260:ENSG00000001617:ENSG00000151276:ENSG00000204396:ENSG00000204385:ENSG00000204252:ENSG00000175806:ENSG00000110693:ENSG00000080854:ENSG00000111412:ENSG00000100626:ENSG00000197555:ENSG00000140945:ENSG00000129993:ENSG00000159314:ENSG00000186868:ENSG00000073969:ENSG00000108379:ENSG00000175866:ENSG00000181409:ENSG00000125746:ENSG00000104967
DEG.down	Pancreas	8739	87	0.750381	1	ENSG00000157881:ENSG00000171735:ENSG00000142599:ENSG00000075151:ENSG00000117419:ENSG00000152061:ENSG00000198700:ENSG00000163431:ENSG00000154380:ENSG00000115392:ENSG00000121989:ENSG00000119042:ENSG00000163596:ENSG00000116117:ENSG00000154822:ENSG00000001617:ENSG00000151276:ENSG00000114439:ENSG00000118007:ENSG00000174891:ENSG00000118564:ENSG00000237765:ENSG00000145743:ENSG00000164902:ENSG00000164574…
DEG.down	Pituitary	1762	17	0.668573	1	ENSG00000172260:ENSG00000163431:ENSG00000154380:ENSG00000143641:ENSG00000172059:ENSG00000119042:ENSG00000116117:ENSG00000239732:ENSG00000118007:ENSG00000164099:ENSG00000150625:ENSG00000168477:ENSG00000237649:ENSG00000172817:ENSG00000048740:ENSG00000165912:ENSG00000078328
DEG.down	Prostate	700	13	0.0320512	1	ENSG00000172260:ENSG00000197959:ENSG00000172059:ENSG00000154822:ENSG00000150625:ENSG00000148053:ENSG00000048740:ENSG00000172247:ENSG00000185046:ENSG00000078328:ENSG00000140945:ENSG00000108379:ENSG00000170558
DEG.down	Skin_Not_Sun_Exposed_Suprapubic	2344	31	0.0961274	1	ENSG00000171735:ENSG00000172260:ENSG00000197959:ENSG00000143641:ENSG00000163596:ENSG00000118257:ENSG00000154822:ENSG00000114439:ENSG00000237765:ENSG00000164574:ENSG00000204396:ENSG00000204385:ENSG00000243649:ENSG00000204301:ENSG00000091831:ENSG00000175806:ENSG00000148053:ENSG00000048740:ENSG00000172247:ENSG00000151376:ENSG00000149294:ENSG00000080854:ENSG00000137872:ENSG00000150281:ENSG00000161682…
DEG.down	Skin_Sun_Exposed_Lower_leg	2136	27	0.168	1	ENSG00000171735:ENSG00000197959:ENSG00000143641:ENSG00000163596:ENSG00000118257:ENSG00000154822:ENSG00000114439:ENSG00000237765:ENSG00000145335:ENSG00000164574:ENSG00000204396:ENSG00000243649:ENSG00000204301:ENSG00000048740:ENSG00000172247:ENSG00000151376:ENSG00000149294:ENSG00000080854:ENSG00000137872:ENSG00000182601:ENSG00000150281:ENSG00000129993:ENSG00000161682:ENSG00000154229:ENSG00000181409…
DEG.down	Spleen	1936	28	0.0464092	1	ENSG00000197959:ENSG00000119042:ENSG00000163596:ENSG00000116117:ENSG00000118257:ENSG00000145335:ENSG00000150625:ENSG00000145743:ENSG00000204396:ENSG00000204385:ENSG00000104447:ENSG00000148053:ENSG00000185920:ENSG00000165912:ENSG00000172247:ENSG00000149294:ENSG00000080854:ENSG00000134532:ENSG00000081177:ENSG00000137872:ENSG00000150281:ENSG00000140945:ENSG00000140948:ENSG00000108379:ENSG00000175866…
DEG.down	Stomach	2301	30	0.115143	1	ENSG00000171735:ENSG00000197959:ENSG00000152061:ENSG00000119042:ENSG00000154822:ENSG00000175161:ENSG00000237765:ENSG00000145335:ENSG00000145743:ENSG00000204252:ENSG00000002822:ENSG00000154359:ENSG00000172817:ENSG00000104447:ENSG00000148053:ENSG00000048740:ENSG00000214435:ENSG00000110693:ENSG00000172247:ENSG00000100626:ENSG00000137872:ENSG00000140945:ENSG00000129993:ENSG00000159314:ENSG00000186868…
DEG.down	Testis	2631	27	0.567621	1	ENSG00000172260:ENSG00000118257:ENSG00000001617:ENSG00000145335:ENSG00000164574:ENSG00000243649:ENSG00000168477:ENSG00000204301:ENSG00000204252:ENSG00000070882:ENSG00000155792:ENSG00000123908:ENSG00000148053:ENSG00000048828:ENSG00000048740:ENSG00000019505:ENSG00000165912:ENSG00000149294:ENSG00000149295:ENSG00000137872:ENSG00000140945:ENSG00000161682:ENSG00000225190:ENSG00000154229:ENSG00000181409…
DEG.down	Thyroid	980	12	0.325217	1	ENSG00000172260:ENSG00000145335:ENSG00000237649:ENSG00000048740:ENSG00000019505:ENSG00000172247:ENSG00000140945:ENSG00000186868:ENSG00000154229:ENSG00000181409:ENSG00000170558:ENSG00000172346
DEG.down	Uterus	791	8	0.585695	1	ENSG00000164099:ENSG00000070882:ENSG00000148053:ENSG00000137872:ENSG00000186868:ENSG00000108379:ENSG00000181409:ENSG00000170558
DEG.down	Vagina	600	6	0.598793	1	ENSG00000154822:ENSG00000150625:ENSG00000164574:ENSG00000048740:ENSG00000111412:ENSG00000186868
DEG.down	Whole_Blood	6350	58	0.910175	1	ENSG00000171735:ENSG00000142599:ENSG00000075151:ENSG00000117419:ENSG00000152061:ENSG00000213047:ENSG00000198700:ENSG00000143641:ENSG00000172059:ENSG00000114439:ENSG00000118007:ENSG00000174891:ENSG00000237765:ENSG00000145743:ENSG00000164902:ENSG00000204681:ENSG00000241370:ENSG00000204371:ENSG00000243649:ENSG00000112249:ENSG00000106460:ENSG00000105866:ENSG00000070882:ENSG00000154359:ENSG00000104447…

## Sheet: Table S8
Supplementary Table 8. GO biological processes, GO cellular components and GWAS catalog gene sets that were enriched for 190 identified genes
Category	GeneSet	N_genes	N_overlap	P	q	genes	link
GO_bp	GO_SYNAPSE_ORGANIZATION	400	20	2.47203e-09	1.81694e-05	DNM3:RAPSN:GRM5:CNTN5:DRD2:KIRREL3:IGSF9B:SIPA1L1:PAFAH1B1:MAPT:CDH2:NRP2:SEMA3F:ROBO2:SNCA:GPM6A:PCLO:NRG1:LINGO2:NTRK2	http://www.gsea-msigdb.org/gsea/msigdb/cards/GO_SYNAPSE_ORGANIZATION
GO_bp	GO_CELL_PART_MORPHOGENESIS	671	25	9.34199e-09	2.39031e-05	RERE:DAB1:DNM3:ENAH:PAX6:NCAM1:DRD2:KIRREL3:SIPA1L1:SEMA6D:PAFAH1B1:MAPT:WNT3:PRKCA:BAIAP2:CDH2:DCC:NRP2:NYAP2:SEMA3F:ROBO2:GPM6A:TMEM106B:NTRK2:PTCH1	http://www.gsea-msigdb.org/gsea/msigdb/cards/GO_CELL_PART_MORPHOGENESIS
GO_bp	GO_CELL_MORPHOGENESIS_INVOLVED_IN_NEURON_DIFFERENTIATION	573	23	9.75636e-09	2.39031e-05	RERE:DAB1:DNM3:ENAH:PAX6:NCAM1:DRD2:SIPA1L1:SEMA6D:PAFAH1B1:MAPT:WNT3:PRKCA:BAIAP2:CDH2:DCC:NRP2:SOD1:SEMA3F:ROBO2:TMEM106B:NTRK2:PTCH1	http://www.gsea-msigdb.org/gsea/msigdb/cards/GO_CELL_MORPHOGENESIS_INVOLVED_IN_NEURON_DIFFERENTIATION
GO_bp	GO_CELLULAR_COMPONENT_MORPHOGENESIS	1107	31	1.03368e-07	0.000189939	RERE:DAB1:DNM3:LMOD1:ENAH:SOX6:PAX6:NCAM1:DRD2:KIRREL3:SIPA1L1:SEMA6D:CDH13:PAFAH1B1:MAPT:WNT3:PRKCA:BAIAP2:CDH2:DCC:NRP2:NYAP2:SOD1:SEMA3F:ROBO2:GPM6A:NOTCH4:TMEM106B:NRG1:NTRK2:PTCH1	http://www.gsea-msigdb.org/gsea/msigdb/cards/GO_CELLULAR_COMPONENT_MORPHOGENESIS
GO_bp	GO_SYNAPSE_ASSEMBLY	173	12	1.35003e-07	0.000198455	DNM3:CNTN5:DRD2:KIRREL3:CDH2:ROBO2:SNCA:GPM6A:PCLO:NRG1:LINGO2:NTRK2	http://www.gsea-msigdb.org/gsea/msigdb/cards/GO_SYNAPSE_ASSEMBLY
GO_bp	GO_CELL_MORPHOGENESIS_INVOLVED_IN_DIFFERENTIATION	723	24	1.6429e-07	0.000201255	RERE:DAB1:DNM3:ENAH:PAX6:NCAM1:DRD2:SIPA1L1:SEMA6D:PAFAH1B1:MAPT:WNT3:PRKCA:BAIAP2:CDH2:DCC:NRP2:SOD1:SEMA3F:ROBO2:NOTCH4:TMEM106B:NTRK2:PTCH1	http://www.gsea-msigdb.org/gsea/msigdb/cards/GO_CELL_MORPHOGENESIS_INVOLVED_IN_DIFFERENTIATION
GO_bp	GO_NEURON_MIGRATION	153	11	3.17626e-07	0.000333507	DAB1:PAX6:DRD2:KIRREL3:PAFAH1B1:DCC:SATB2:NRP2:GPM6A:NRG1:NTRK2	http://www.gsea-msigdb.org/gsea/msigdb/cards/GO_NEURON_MIGRATION
GO_bp	GO_REGULATION_OF_SYNAPSE_STRUCTURE_OR_ACTIVITY	227	13	3.72268e-07	0.000342022	DNM3:RAPSN:DRD2:SIPA1L1:PAFAH1B1:CDH2:NRP2:SEMA3F:ROBO2:SNCA:GPM6A:LINGO2:NTRK2	http://www.gsea-msigdb.org/gsea/msigdb/cards/GO_REGULATION_OF_SYNAPSE_STRUCTURE_OR_ACTIVITY
GO_bp	GO_AXON_DEVELOPMENT	502	19	5.01722e-07	0.00040974	DAB1:ENAH:PAX6:NCAM1:DRD2:SIPA1L1:SEMA6D:PAFAH1B1:MAPT:WNT3:PRKCA:BAIAP2:CDH2:DCC:NRP2:SEMA3F:ROBO2:NTRK2:PTCH1	http://www.gsea-msigdb.org/gsea/msigdb/cards/GO_AXON_DEVELOPMENT
GO_bp	GO_NEURON_DEVELOPMENT	1082	29	6.96005e-07	0.000511564	RERE:DAB1:NEGR1:DNM3:ENAH:PAX6:NCAM1:DRD2:KIRREL3:SIPA1L1:SEMA6D:CTF1:PAFAH1B1:MAPT:WNT3:PRKCA:BAIAP2:CDH2:DCC:NRP2:NYAP2:SOD1:SEMA3F:ROBO2:GPM6A:SLC44A4:TMEM106B:NTRK2:PTCH1	http://www.gsea-msigdb.org/gsea/msigdb/cards/GO_NEURON_DEVELOPMENT
GO_bp	GO_STEM_CELL_DIFFERENTIATION	247	13	9.69499e-07	0.000647802	SOX6:SOX5:SEMA6D:SETD1A:PSMD3:WNT3:NRP2:SEMA3F:GPM6A:FBXL17:ESR1:POU6F2:NRG1	http://www.gsea-msigdb.org/gsea/msigdb/cards/GO_STEM_CELL_DIFFERENTIATION
GO_bp	GO_NEUROGENESIS	1572	36	1.16757e-06	0.000686861	RERE:DAB1:NEGR1:DNM3:ENAH:ARNTL:SOX6:PAX6:NCAM1:DRD2:KIRREL3:SOX5:NOS1:SIPA1L1:SEMA6D:CTF1:PAFAH1B1:MAPT:WNT3:PRKCA:BAIAP2:CDH2:DCC:TCF4:SATB2:NRP2:NYAP2:SOD1:SEMA3F:ROBO2:GPM6A:SLC44A4:TMEM106B:NRG1:NTRK2:PTCH1	http://www.gsea-msigdb.org/gsea/msigdb/cards/GO_NEUROGENESIS
GO_bp	GO_REGULATION_OF_TRANS_SYNAPTIC_SIGNALING	432	17	1.21486e-06	0.000686861	SORCS3:RAPSN:GRM5:DRD2:IGSF9B:SIPA1L1:SHISA9:CRHR1:MAPT:CDH2:CELF4:DCC:PLCL2:SNCA:GRM8:DGKI:NTRK2	http://www.gsea-msigdb.org/gsea/msigdb/cards/GO_REGULATION_OF_TRANS_SYNAPTIC_SIGNALING
GO_bp	GO_SYNAPTIC_SIGNALING	704	22	1.52793e-06	0.000755695	SORCS3:RAPSN:GRM5:DRD2:IGSF9B:NOS1:SIPA1L1:SHISA9:PAFAH1B1:CRHR1:MAPT:CDH2:CELF4:DCC:PLCL2:SNCA:PCLO:GRM8:DGKI:DLGAP2:NRG1:NTRK2	http://www.gsea-msigdb.org/gsea/msigdb/cards/GO_SYNAPTIC_SIGNALING
GO_bp	GO_REGULATION_OF_AXONOGENESIS	180	11	1.59908e-06	0.000755695	DAB1:SIPA1L1:SEMA6D:PAFAH1B1:MAPT:WNT3:CDH2:DCC:SEMA3F:ROBO2:NTRK2	http://www.gsea-msigdb.org/gsea/msigdb/cards/GO_REGULATION_OF_AXONOGENESIS
GO_bp	GO_CENTRAL_NERVOUS_SYSTEM_NEURON_DIFFERENTIATION	181	11	1.68825e-06	0.000755695	PAX6:DRD2:PAFAH1B1:MAPT:WNT3:DCC:SATB2:NRP2:ROBO2:NTRK2:PTCH1	http://www.gsea-msigdb.org/gsea/msigdb/cards/GO_CENTRAL_NERVOUS_SYSTEM_NEURON_DIFFERENTIATION
GO_bp	GO_NEURON_DIFFERENTIATION	1328	32	1.74786e-06	0.000755695	RERE:DAB1:NEGR1:DNM3:ENAH:PAX6:NCAM1:DRD2:KIRREL3:SIPA1L1:SEMA6D:CTF1:PAFAH1B1:MAPT:WNT3:PRKCA:BAIAP2:CDH2:DCC:TCF4:SATB2:NRP2:NYAP2:SOD1:SEMA3F:ROBO2:GPM6A:SLC44A4:TMEM106B:NRG1:NTRK2:PTCH1	http://www.gsea-msigdb.org/gsea/msigdb/cards/GO_NEURON_DIFFERENTIATION
GO_bp	GO_ORGANELLE_LOCALIZATION	679	20	1.12651e-05	0.00453387	DAB1:DNM3:PAX6:ARFGAP2:DRD2:PAFAH1B1:CLUH:PLEKHM1:CRHR1:MAPT:NSF:CDH2:PARD3B:SNCA:KIFC1:MAD1L1:TMEM106B:PCLO:DGKI:TSNARE1	http://www.gsea-msigdb.org/gsea/msigdb/cards/GO_ORGANELLE_LOCALIZATION
GO_bp	GO_REGULATION_OF_SYNAPTIC_PLASTICITY	181	10	1.17202e-05	0.00453387	SORCS3:GRM5:DRD2:SIPA1L1:SHISA9:CRHR1:MAPT:SNCA:DGKI:NTRK2	http://www.gsea-msigdb.org/gsea/msigdb/cards/GO_REGULATION_OF_SYNAPTIC_PLASTICITY
GO_bp	GO_CENTRAL_NERVOUS_SYSTEM_NEURON_DEVELOPMENT	80	7	1.30786e-05	0.0048064	DRD2:PAFAH1B1:MAPT:DCC:NRP2:ROBO2:NTRK2	http://www.gsea-msigdb.org/gsea/msigdb/cards/GO_CENTRAL_NERVOUS_SYSTEM_NEURON_DEVELOPMENT
GO_bp	GO_NEURON_PROJECTION_GUIDANCE	270	12	1.43184e-05	0.00501143	DAB1:ENAH:PAX6:NCAM1:SEMA6D:WNT3:PRKCA:DCC:NRP2:SEMA3F:ROBO2:PTCH1	http://www.gsea-msigdb.org/gsea/msigdb/cards/GO_NEURON_PROJECTION_GUIDANCE
GO_bp	GO_CELL_CELL_SIGNALING	1619	34	1.57371e-05	0.00525763	SORCS3:ARNTL:RAPSN:GRM5:DRD2:IGSF9B:NOS1:SIPA1L1:CSNK1G1:TLE3:SHISA9:CTF1:PAFAH1B1:PSMD3:CRHR1:MAPT:WNT3:PRKCA:CDH2:CELF4:DCC:APC2:KCNJ3:PLCL2:SNCA:SLC44A4:ESR1:PCLO:GRM8:DGKI:DLGAP2:NRG1:AGO2:NTRK2	http://www.gsea-msigdb.org/gsea/msigdb/cards/GO_CELL_CELL_SIGNALING
GO_bp	GO_LOCOMOTORY_BEHAVIOR	196	10	2.33687e-05	0.00746784	DAB1:NEGR1:GRM5:DRD2:PAFAH1B1:MYO15A:CRHR1:SOD1:SNCA:NRG1	http://www.gsea-msigdb.org/gsea/msigdb/cards/GO_LOCOMOTORY_BEHAVIOR
GO_bp	GO_REGULATION_OF_CELL_MORPHOGENESIS_INVOLVED_IN_DIFFERENTIATION	294	12	3.31604e-05	0.0101554	DAB1:DNM3:SIPA1L1:SEMA6D:PAFAH1B1:MAPT:WNT3:CDH2:DCC:SEMA3F:ROBO2:NTRK2	http://www.gsea-msigdb.org/gsea/msigdb/cards/GO_REGULATION_OF_CELL_MORPHOGENESIS_INVOLVED_IN_DIFFERENTIATION
GO_bp	GO_REGULATION_OF_POSTSYNAPSE_ORGANIZATION	97	7	4.60146e-05	0.013331	DNM3:RAPSN:SIPA1L1:PAFAH1B1:CDH2:NRP2:SEMA3F	http://www.gsea-msigdb.org/gsea/msigdb/cards/GO_REGULATION_OF_POSTSYNAPSE_ORGANIZATION
GO_bp	GO_NEGATIVE_CHEMOTAXIS	41	5	4.71574e-05	0.013331	SEMA6D:NRP2:SEMA3F:ROBO2:NRG1	http://www.gsea-msigdb.org/gsea/msigdb/cards/GO_NEGATIVE_CHEMOTAXIS
GO_bp	GO_MESENCHYMAL_STEM_CELL_DIFFERENTIATION	8	3	4.93221e-05	0.0134266	SOX6:SOX5:WNT3	http://www.gsea-msigdb.org/gsea/msigdb/cards/GO_MESENCHYMAL_STEM_CELL_DIFFERENTIATION
GO_bp	GO_NEGATIVE_REGULATION_OF_SYNAPTIC_TRANSMISSION	69	6	5.7205e-05	0.0149507	SORCS3:DRD2:MAPT:CELF4:SNCA:DGKI	http://www.gsea-msigdb.org/gsea/msigdb/cards/GO_NEGATIVE_REGULATION_OF_SYNAPTIC_TRANSMISSION
GO_bp	GO_REGULATION_OF_NERVOUS_SYSTEM_DEVELOPMENT	890	22	5.89892e-05	0.0149507	DAB1:NEGR1:DNM3:ARNTL:PAX6:DRD2:NOS1:SIPA1L1:SEMA6D:PAFAH1B1:MAPT:WNT3:CDH2:DCC:TCF4:SEMA3F:ROBO2:SNCA:TMEM106B:NRG1:LINGO2:NTRK2	http://www.gsea-msigdb.org/gsea/msigdb/cards/GO_REGULATION_OF_NERVOUS_SYSTEM_DEVELOPMENT
GO_bp	GO_CENTRAL_NERVOUS_SYSTEM_DEVELOPMENT	964	23	6.79697e-05	0.0166526	RERE:DAB1:SOX6:PAX6:DRD2:KIRREL3:SUDS3:SEMA6D:PAFAH1B1:CRHR1:MAPT:WNT3:CDH2:DCC:SATB2:NRP2:SEMA3F:ROBO2:BAG6:POU6F2:NRG1:NTRK2:PTCH1	http://www.gsea-msigdb.org/gsea/msigdb/cards/GO_CENTRAL_NERVOUS_SYSTEM_DEVELOPMENT
GO_bp	GO_TELENCEPHALON_DEVELOPMENT	246	10	0.000156488	0.0371028	DAB1:PAX6:DRD2:KIRREL3:PAFAH1B1:CDH2:NRP2:ROBO2:NRG1:NTRK2	http://www.gsea-msigdb.org/gsea/msigdb/cards/GO_TELENCEPHALON_DEVELOPMENT
GO_bp	GO_FOREBRAIN_NEURON_DIFFERENTIATION	54	5	0.000179629	0.0410306	PAX6:DRD2:SATB2:NRP2:ROBO2	http://www.gsea-msigdb.org/gsea/msigdb/cards/GO_FOREBRAIN_NEURON_DIFFERENTIATION
GO_bp	GO_CELL_FATE_COMMITMENT	251	10	0.000184219	0.0410306	SOX6:PAX6:SOX5:WNT3:APC2:SATB2:NOTCH4:POU6F2:NRG1:PTCH1	http://www.gsea-msigdb.org/gsea/msigdb/cards/GO_CELL_FATE_COMMITMENT
GO_bp	GO_REGULATION_OF_CELL_DIFFERENTIATION	1777	33	0.000230372	0.0474235	DAB1:NEGR1:DNM3:ARNTL:SOX6:PAX6:DRD2:SOX5:NOS1:SIPA1L1:SEMA6D:SETD1A:PAFAH1B1:PSMD3:MAPT:WNT3:PRKCA:CDH2:DCC:TCF4:APC2:ACVR2A:SOD1:SEMA3F:TLR9:TLR9:ROBO2:NOTCH4:HLA-DOA:TMEM106B:NRG1:TRPS1:NTRK2:PTCH1	http://www.gsea-msigdb.org/gsea/msigdb/cards/GO_REGULATION_OF_CELL_DIFFERENTIATION
GO_bp	GO_BEHAVIOR	591	16	0.000231217	0.0474235	DAB1:NEGR1:SORCS3:GRM5:DRD2:KIRREL3:PAFAH1B1:MYO15A:CRHR1:MAPT:MBD5:SOD1:SNCA:DGKI:NRG1:NTRK2	http://www.gsea-msigdb.org/gsea/msigdb/cards/GO_BEHAVIOR
GO_bp	GO_NEGATIVE_REGULATION_OF_CALCIUM_ION_TRANSPORT	57	5	0.000232278	0.0474235	PACSIN3:DRD2:NOS1:CRHR1:TLR9:TLR9	http://www.gsea-msigdb.org/gsea/msigdb/cards/GO_NEGATIVE_REGULATION_OF_CALCIUM_ION_TRANSPORT
GO_cc	GO_POSTSYNAPSE	607	25	1.23955e-09	1.1061e-06	DAB1:DNM3:SORCS3:RAPSN:GRM5:DRD2:IGSF9B:ANKS1B:NOS1:SIPA1L1:SHISA9:MAPT:NSF:CDH2:DCC:APC2:NRP2:SNCA:GPM6A:GABBR1:PCLO:DGKI:DLGAP2:NTRK2:PTCH1	http://www.gsea-msigdb.org/gsea/msigdb/cards/GO_POSTSYNAPSE
GO_cc	GO_SYNAPSE	1165	35	2.20999e-09	1.1061e-06	DAB1:DNM3:ENAH:SORCS3:RAPSN:GRM5:CNTN5:DRD2:IGSF9B:ANKS1B:NOS1:SIPA1L1:SHISA9:CDH13:MAPT:NSF:CDH2:DCC:APC2:KCNJ3:NRP2:MAP1LC3A:SEMA3F:CADM2:SNCA:PRSS12:GPM6A:GABBR1:PCLO:GRM8:DGKI:DLGAP2:NRG1:NTRK2:PTCH1	http://www.gsea-msigdb.org/gsea/msigdb/cards/GO_SYNAPSE
GO_cc	GO_NEURON_TO_NEURON_SYNAPSE	341	18	7.00578e-09	2.3376e-06	DAB1:DNM3:SORCS3:GRM5:DRD2:IGSF9B:ANKS1B:NOS1:SIPA1L1:SHISA9:NSF:CDH2:DCC:PCLO:DGKI:DLGAP2:NTRK2:PTCH1	http://www.gsea-msigdb.org/gsea/msigdb/cards/GO_NEURON_TO_NEURON_SYNAPSE
GO_cc	GO_SYNAPSE_PART	928	29	2.74259e-08	6.86333e-06	DAB1:DNM3:SORCS3:RAPSN:GRM5:CNTN5:DRD2:IGSF9B:ANKS1B:NOS1:SIPA1L1:SHISA9:MAPT:NSF:CDH2:DCC:APC2:KCNJ3:NRP2:SNCA:PRSS12:GPM6A:GABBR1:PCLO:GRM8:DGKI:DLGAP2:NTRK2:PTCH1	http://www.gsea-msigdb.org/gsea/msigdb/cards/GO_SYNAPSE_PART
GO_cc	GO_SYNAPTIC_MEMBRANE	427	19	4.11264e-08	7.12478e-06	DNM3:SORCS3:RAPSN:GRM5:CNTN5:DRD2:IGSF9B:ANKS1B:SIPA1L1:SHISA9:CDH2:DCC:KCNJ3:NRP2:GPM6A:GABBR1:GRM8:DGKI:DLGAP2	http://www.gsea-msigdb.org/gsea/msigdb/cards/GO_SYNAPTIC_MEMBRANE
GO_cc	GO_NEURON_PART	1700	41	4.2706e-08	7.12478e-06	DAB1:DNM3:SORCS3:ZDHHC5:GRM5:CNTN5:DRD2:KIRREL3:IGSF9B:ANKS1B:NOS1:PCDH9:SIPA1L1:SHISA9:CDH13:PAFAH1B1:MYO15A:CRHR1:MAPT:NSF:CDH2:DCC:KCNJ3:NRP2:CD40:SOD1:ROBO2:CADM2:SNCA:PRSS12:GPM6A:PHAX:GABBR1:PCLO:GRM8:DGKI:DLGAP2:NRG1:AGO2:NTRK2:PTCH1	http://www.gsea-msigdb.org/gsea/msigdb/cards/GO_NEURON_PART
GO_cc	GO_NEURON_PROJECTION	1295	34	1.06443e-07	1.52214e-05	DAB1:DNM3:ZDHHC5:GRM5:DRD2:KIRREL3:IGSF9B:ANKS1B:NOS1:PCDH9:SIPA1L1:SHISA9:CDH13:PAFAH1B1:MYO15A:CRHR1:MAPT:NSF:CDH2:DCC:NRP2:CD40:SOD1:ROBO2:CADM2:SNCA:PRSS12:GPM6A:GABBR1:DGKI:NRG1:AGO2:NTRK2:PTCH1	http://www.gsea-msigdb.org/gsea/msigdb/cards/GO_NEURON_PROJECTION
GO_cc	GO_POSTSYNAPTIC_MEMBRANE	320	15	6.08663e-07	7.6159e-05	DNM3:SORCS3:RAPSN:GRM5:DRD2:IGSF9B:ANKS1B:SIPA1L1:SHISA9:CDH2:DCC:NRP2:GABBR1:DGKI:DLGAP2	http://www.gsea-msigdb.org/gsea/msigdb/cards/GO_POSTSYNAPTIC_MEMBRANE
GO_cc	GO_SOMATODENDRITIC_COMPARTMENT	815	24	1.40283e-06	0.000156026	DAB1:DNM3:ZDHHC5:DRD2:KIRREL3:IGSF9B:ANKS1B:NOS1:SIPA1L1:PAFAH1B1:CRHR1:MAPT:NSF:CD40:SOD1:SNCA:PRSS12:GPM6A:PHAX:GABBR1:DGKI:AGO2:NTRK2:PTCH1	http://www.gsea-msigdb.org/gsea/msigdb/cards/GO_SOMATODENDRITIC_COMPARTMENT
GO_cc	GO_AXON	599	20	1.74034e-06	0.000174209	DNM3:DRD2:KIRREL3:NOS1:PCDH9:PAFAH1B1:MAPT:DCC:NRP2:CD40:SOD1:ROBO2:CADM2:SNCA:PRSS12:GPM6A:DGKI:NRG1:NTRK2:PTCH1	http://www.gsea-msigdb.org/gsea/msigdb/cards/GO_AXON
GO_cc	GO_DENDRITIC_TREE	586	19	4.8952e-06	0.000445463	DNM3:ZDHHC5:DRD2:KIRREL3:IGSF9B:ANKS1B:NOS1:SIPA1L1:CRHR1:MAPT:NSF:SOD1:PRSS12:GPM6A:GABBR1:DGKI:AGO2:NTRK2:PTCH1	http://www.gsea-msigdb.org/gsea/msigdb/cards/GO_DENDRITIC_TREE
GO_cc	GO_PLASMA_MEMBRANE_REGION	1181	28	1.14481e-05	0.000954959	DNM3:SORCS3:RAPSN:GRM5:CNTN5:DRD2:IGSF9B:ANKS1B:NOS1:SIPA1L1:SHISA9:CDH13:MAPT:CDH2:DCC:APC2:KCNJ3:PARD3B:NRP2:TLR9:TLR9:ROBO2:GPM6A:GABBR1:SLC44A4:GRM8:DGKI:DLGAP2:PTCH1	http://www.gsea-msigdb.org/gsea/msigdb/cards/GO_PLASMA_MEMBRANE_REGION
GO_cc	GO_AXON_PART	375	14	1.97377e-05	0.00151981	DRD2:NOS1:PCDH9:PAFAH1B1:MAPT:CD40:SOD1:ROBO2:SNCA:PRSS12:GPM6A:DGKI:NTRK2:PTCH1	http://www.gsea-msigdb.org/gsea/msigdb/cards/GO_AXON_PART
GO_cc	GO_NEURON_SPINE	158	9	2.53783e-05	0.00181455	DNM3:DRD2:ANKS1B:NOS1:SIPA1L1:MAPT:GPM6A:DGKI:NTRK2	http://www.gsea-msigdb.org/gsea/msigdb/cards/GO_NEURON_SPINE
GO_cc	GO_INTRINSIC_COMPONENT_OF_SYNAPTIC_MEMBRANE	167	9	3.92597e-05	0.00261993	SORCS3:CNTN5:DRD2:SHISA9:CDH2:DCC:KCNJ3:NRP2:GPM6A	http://www.gsea-msigdb.org/gsea/msigdb/cards/GO_INTRINSIC_COMPONENT_OF_SYNAPTIC_MEMBRANE
GO_cc	GO_POSTSYNAPTIC_SPECIALIZATION_MEMBRANE	101	7	5.96249e-05	0.00373028	SORCS3:RAPSN:GRM5:SHISA9:CDH2:DCC:DGKI	http://www.gsea-msigdb.org/gsea/msigdb/cards/GO_POSTSYNAPTIC_SPECIALIZATION_MEMBRANE
GO_cc	GO_GABA_ERGIC_SYNAPSE	73	6	7.86568e-05	0.0046315	CNTN5:DRD2:IGSF9B:CDH13:GABBR1:NRG1	http://www.gsea-msigdb.org/gsea/msigdb/cards/GO_GABA_ERGIC_SYNAPSE
GO_cc	GO_DISTAL_AXON	279	11	9.64299e-05	0.00536257	DRD2:NOS1:PCDH9:PAFAH1B1:MAPT:SNCA:PRSS12:GPM6A:DGKI:NTRK2:PTCH1	http://www.gsea-msigdb.org/gsea/msigdb/cards/GO_DISTAL_AXON
GO_cc	GO_PRESYNAPTIC_MEMBRANE	161	8	0.000185909	0.00979446	CNTN5:DRD2:CDH2:KCNJ3:GPM6A:GABBR1:GRM8:DGKI	http://www.gsea-msigdb.org/gsea/msigdb/cards/GO_PRESYNAPTIC_MEMBRANE
GO_cc	GO_PRESYNAPSE	481	14	0.000277232	0.0138754	DNM3:CNTN5:DRD2:NOS1:CDH2:KCNJ3:SNCA:PRSS12:GPM6A:GABBR1:PCLO:GRM8:DGKI:NTRK2	http://www.gsea-msigdb.org/gsea/msigdb/cards/GO_PRESYNAPSE
GO_cc	GO_CELL_PROJECTION_PART	1431	28	0.000318196	0.0151673	DNM3:ZDHHC5:DRD2:KIRREL3:IGSF9B:ANKS1B:NOS1:PCDH9:SIPA1L1:SHISA9:MAP1LC3B:PAFAH1B1:CRHR1:MAPT:NSF:APC2:CD40:SOD1:ROBO2:SNCA:PRSS12:GPM6A:GABBR1:OSBPL3:DGKI:AGO2:NTRK2:PTCH1	http://www.gsea-msigdb.org/gsea/msigdb/cards/GO_CELL_PROJECTION_PART
GO_cc	GO_POSTSYNAPTIC_DENSITY_MEMBRANE	75	5	0.000831291	0.0378237	SORCS3:GRM5:SHISA9:DCC:DGKI	http://www.gsea-msigdb.org/gsea/msigdb/cards/GO_POSTSYNAPTIC_DENSITY_MEMBRANE
GWAScatalog	General factor of neuroticism	78	41	6.25935e-63	1.13607e-59	SORCS3:SOX6:PAX6:ARFGAP2:MADD:RAPSN:ZDHHC5:GRM5:NCAM1:TTC12:DRD2:MYO1H:NOS1:PCDH9:EXD2:SIPA1L1:YLPM1:SEMA6D:CSNK1G1:MAP1LC3B:ARHGAP27:CRHR1:MAPT:KANSL1:NSF:WNT3:BAIAP2:CELF4:DCC:TCF4:ZC3H7B:PLCL2:ARPP21:CADM2:FBXL17:MAD1L1:TMEM106B:GRM8:MSRA:XKR6:LINGO2
GWAScatalog	Neuroticism	149	45	1.58822e-55	1.39552e-52	ENAH:SOX6:MADD:RAPSN:C1QTNF4:SERPING1:ZDHHC5:TMX2:DRD2:NOS1:EXD2:GALNT16:SIPA1L1:SEMA6D:CSNK1G1:AGBL1:RBFOX1:MAP1LC3B:ZCCHC14:PAFAH1B1:ARHGAP27:PLEKHM1:CRHR1:MAPT:KANSL1:PRKCA:BAIAP2:AATK:CELF4:DPY19L3:ZC3H7B:TEF:ACO2:CSDC2:MAGI1:BBX:RSRC1:TRIM31:TRIM39-RPP21:RPP21:SIM1:ASCC3:TMEM106B:XKR6:ELAVL2
GWAScatalog	Neurociticism	99	40	2.30665e-55	1.39552e-52	CAMTA1:NEGR1:ARNTL:SOX6:PAX6:GRM5:NCAM1:TTC12:IGSF9B:SEMA6D:AGBL1:RBFOX1:PAFAH1B1:BAIAP2:ASXL3:NOL4:CELF4:DCC:TCF4:KLF11:NYAP2:PLCL2:ARPP21:MAGI1:BBX:SNCA:FBXL17:GALNT10:RPP21:SIM1:ASCC3:TMEM106B:GRM8:MSRA:SGCZ:AGO2:GLIS3:ELAVL2:LINGO2:PTCH1
GWAScatalog	Autism spectrum disorder or schizophrenia	612	43	6.7679e-25	3.07094e-22	RERE:AS3MT:ATG13:ARFGAP2:PACSIN3:MADD:SERPING1:ZDHHC5:TMX2:DRD2:IGSF9B:TCF4:FANCL:SATB2:ZC3H7B:TEF:TLR9:TLR9:MAGI1:STAG1:GALNT10:HIST1H2BL:OR2H1:GABBR1:TRIM31:TRIM39-RPP21:RPP21:MUC22:PRRC2A:BAG6:VWA7:SLC44A4:EHMT2:CFB:CFB:CYP21A2:TNXB:PBX2:NOTCH4:TAP2:TAP2:HLA-DOA:KIFC1:MAD1L1:DGKI:TSNARE1
GWAScatalog	Schizophrenia	727	40	2.69716e-19	9.7907e-17	RERE:AS3MT:ARNTL:SYT13:ATG13:SERPING1:ZDHHC5:TMX2:TTC12:DRD2:IGSF9B:SOX5:NOS1:TLE3:AGBL1:CDH13:MYO15A:NOL4:DCC:TCF4:FANCL:SATB2:ZC3H7B:CSDC2:TLR9:TLR9:MAGI1:STAG1:GPM6A:GALNT10:GABBR1:PRRC2A:BAG6:TNXB:NOTCH4:MAD1L1:SP4:DGKI:MSRA:TSNARE1:LINGO2
GWAScatalog	Cognitive ability, years of educational attainment or schizophrenia (pleiotropy)	165	20	1.77056e-16	5.35594e-14	NEGR1:AS3MT:SORCS3:NCAM1:DRD2:IGSF9B:SEMA6D:CDH13:CELF4:DCC:TCF4:CADM2:BBX:STAG1:GPM6A:FBXL17:GALNT10:MAD1L1:MSRA:TSNARE1
GWAScatalog	Feeling miserable	34	11	1.33151e-14	3.45243e-12	RERE:SORCS3:ARNTL:CNTN5:NCAM1:TTC12:CELF4:DCC:FANCL:ACVR2A:KCNJ3
GWAScatalog	Mood instability	61	13	2.07477e-14	4.70714e-12	NEGR1:SORCS3:RAPSN:NCAM1:DRD2:YLPM1:CRHR1:MAPT:WNT3:CELF4:DCC:TCF4:PLCL2
GWAScatalog	Feeling worry	48	12	2.6677e-14	5.37987e-12	CAMTA1:PAX6:IGSF9B:RBFOX1:TCF4:KLF11:ARPP21:CADM2:BBX:GRM8:MSRA:PTCH1
GWAScatalog	Experiencing mood swings	40	11	1.0227e-13	1.85621e-11	NEGR1:SOX6:NCAM1:MAPT:CELF4:DCC:TCF4:BBX:FBXL17:TMEM106B:GRM8
GWAScatalog	Depression	57	12	2.50956e-13	4.14077e-11	RERE:NEGR1:DENND1B:SORCS3:PAX6:SOX5:RBFOX1:SHISA9:DCC:TCF4:RSRC1:TMEM106B
GWAScatalog	General risk tolerance (MTAG)	247	20	4.27998e-13	6.47346e-11	EIF4G3:CELF2:AS3MT:SORCS3:ARNTL:KIRREL3:SEMA6D:RBFOX1:CDH13:TCF4:ACVR2A:PARD3B:ARPP21:SEMA3F:CADM2:STAG1:DGKI:MSRA:XKR6:TSNARE1
GWAScatalog	Major depressive disorder	202	17	1.43203e-11	1.99934e-09	RERE:NEGR1:DENND1B:SORCS3:PAX6:PCDH9:RBFOX1:TOX3:MAP1LC3B:ZCCHC14:RSRC1:SIM1:SP4:PCLO:SLC25A37:NRG1:TRPS1
GWAScatalog	Irritable mood	35	9	3.73869e-11	4.84695e-09	PAX6:TCF4:FANCL:ARPP21:CADM2:BBX:FBXL17:SIM1:MSRA
GWAScatalog	Smoking status (ever vs never smokers)	187	16	4.55119e-11	5.50694e-09	RERE:NEGR1:NCAM1:PCDH9:SEMA6D:DCC:FANCL:KCNJ3:NYAP2:PIGU:CADM2:FBXL17:BAG6:ASCC3:MAD1L1:XKR6
GWAScatalog	Risk-taking tendency (4-domain principal component model)	91	12	8.39428e-11	9.52226e-09	DAB1:AS3MT:C1QTNF4:NCAM1:SEMA6D:KANSL1:DCC:TCF4:KCNJ3:CADM2:TRIM39-RPP21:MAD1L1
GWAScatalog	Chronotype	549	25	1.5471e-10	1.65175e-08	EIF4G3:RABGAP1L:ARNTL:SOX6:MADD:CNTN5:DRD2:KIRREL3:SOX5:PCDH9:SEMA6D:RBFOX1:TOX3:KANSL1:NOL4:CELF4:TCF4:NOVA2:FANCL:ROBO2:CADM2:EHMT2:MSRA:NRG1:TRPS1
GWAScatalog	Intelligence (MTAG)	246	17	3.19394e-10	3.22056e-08	NEGR1:SORCS3:EXD2:RBFOX1:NSF:WNT3:CDH2:DCC:CCDC134:SEMA3F:CADM2:FBXL17:SGCZ:TSNARE1:ELAVL2:FAM120A:PHF2
GWAScatalog	Feeling tense	19	7	3.42543e-10	3.27219e-08	NCAM1:CDH13:BAIAP2:ACVR2A:CADM2:GALNT10:TSNARE1
GWAScatalog	General cognitive ability	190	15	5.82703e-10	5.28803e-08	NEGR1:RBFOX1:ARHGAP27:MAPT:WNT3:DCC:KCNJ3:ARPP21:SEMA3F:TLR9:TLR9:CADM2:SP4:SGCZ:TSNARE1:ELAVL2
GWAScatalog	Parkinson's disease	166	14	9.36707e-10	8.09582e-08	OR9Q1:TOX3:ARHGAP27:PLEKHM1:CRHR1:MAPT:KANSL1:NSF:WNT3:TLR9:TLR9:MAGI1:FAM200B:SNCA:HIST1H2BL
GWAScatalog	Age at first sexual intercourse	34	8	1.03071e-09	8.50337e-08	ATG13:NCAM1:DCC:SEMA3F:CADM2:ESR1:MAD1L1:MSRA
GWAScatalog	Loneliness	91	11	1.36052e-09	1.07363e-07	ADAM12:MADD:RAPSN:C1QTNF4:OR9Q1:SUDS3:AGBL1:TCF4:MBD5:FAM120A:PHF2
GWAScatalog	Remission after SSRI treatment in MDD or neuroticism	7	5	1.72966e-09	1.30806e-07	PLEKHM1:CELF4:MSRA:XKR6:ELAVL2
GWAScatalog	Feeling hurt	25	7	3.11017e-09	2.25798e-07	CDH13:MAPT:CELF4:ACVR2A:POU6F2:GRM8:PTCH1
GWAScatalog	Lung cancer	187	14	4.43356e-09	3.09497e-07	SEMA6D:PLCL2:HIST1H2BL:GABBR1:TRIM39-RPP21:MUC22:BAG6:SLC44A4:TNXB:NOTCH4:HLA-DOA:KIFC1:DLGAP2:NRG1
GWAScatalog	Insomnia symptoms (never/rarely vs. usually)	27	7	5.65172e-09	3.79921e-07	DAB1:MYO1H:RBFOX1:ASCC3:MSRA:ELAVL2:PHF2
GWAScatalog	Alcohol use disorder (total score)	29	7	9.771e-09	6.3337e-07	RAPSN:PLEKHM1:CRHR1:MAPT:KANSL1:NSF:WNT3
GWAScatalog	Body mass index	1199	34	1.64845e-08	1.0317e-06	NEGR1:LMOD1:ARNTL:PAX6:SYT13:NCAM1:TTC12:DRD2:SOX5:ANKS1B:GALNT16:SEMA6D:RBFOX1:NSF:WNT3:DCC:FANCL:PARD3B:SEMA3F:CADM2:STAG1:RSRC1:FBXL17:GALNT10:CYP21A2:KIFC1:DGKI:MSRA:SGCZ:CYP7B1:ELAVL2:LINGO2:NTRK2:FAM120A
GWAScatalog	Loneliness (MTAG)	67	9	1.73137e-08	1.04748e-06	MADD:RAPSN:C1QTNF4:OR9Q1:TCF4:ACVR2A:MBD5:FAM120A:PHF2
GWAScatalog	Systolic blood pressure	748	26	1.89129e-08	1.10732e-06	RERE:DNM3:AS3MT:SORCS3:SOX6:PAX6:SYT13:RAPSN:NCAM1:SOX5:RBFOX1:SMCR8:KANSL1:PRKCA:ASXL3:TCF4:PIGU:CADM2:PRRC2A:CYP21A2:TNXB:ESR1:MAD1L1:MSRA:TSNARE1:GLIS3
GWAScatalog	Feeling guilty	20	6	2.74911e-08	1.55926e-06	ARNTL:TTC12:PRKCA:CELF4:TRIM39-RPP21:ELAVL2
GWAScatalog	Type 1 diabetes and autoimmune thyroid diseases	21	6	3.81765e-08	2.09971e-06	TRIM31:PRRC2A:CFB:CFB:TNXB:NOTCH4:TAP2:TAP2
GWAScatalog	Tea consumption	53	8	4.29581e-08	2.2932e-06	RABGAP1L:ARNTL:SOX6:TCF4:FANCL:TEF:ARPP21:POU6F2
GWAScatalog	Intraocular pressure	351	17	6.56518e-08	3.32461e-06	ADAM12:SYT13:RAPSN:ME3:RBFOX1:NSF:WNT3:DCC:TCF4:PARD3B:SEMA3F:CADM2:STAG1:FBXL17:TNXB:POU6F2:GLIS3
GWAScatalog	Number of sexual partners	103	10	6.59426e-08	3.32461e-06	NEGR1:NCAM1:SEMA6D:DCC:TCF4:CADM2:ASCC3:MAD1L1:CYP7B1:LINGO2
GWAScatalog	Chronic hepatitis B infection	15	5	2.32125e-07	1.13867e-05	CD40:EHMT2:CFB:CFB:NOTCH4:HLA-DOA
GWAScatalog	Hand grip strength	149	11	2.43008e-07	1.16068e-05	IGSF9B:SEMA6D:KANSL1:TCF4:ARPP21:ROBO2:FBXL17:PRRC2A:MAD1L1:POU6F2:TRPS1
GWAScatalog	Alcohol consumption (drinks per week)	73	8	5.51747e-07	2.56775e-05	NEGR1:RAPSN:DRD2:MAPT:TCF4:CSDC2:CADM2:MAD1L1
GWAScatalog	Multisite chronic pain	33	6	7.06976e-07	3.2079e-05	SORCS3:SOX6:DCC:BBX:STAG1:SP4
GWAScatalog	Rosacea symptom severity	137	10	9.63022e-07	4.26314e-05	CAMTA1:NEGR1:SORCS3:TTC12:SEMA6D:KCNJ3:TRIM39-RPP21:CFB:CFB:MAD1L1:PCLO
GWAScatalog	Worry too long after an embarrassing experience	22	5	1.9257e-06	8.32179e-05	ARNTL:RBFOX1:CELF4:ARPP21:GRM8
GWAScatalog	Feeling nervous	40	6	2.31509e-06	9.77182e-05	PCDH9:ACVR2A:TLR9:TLR9:CADM2:SNCA:TSNARE1
GWAScatalog	Insomnia symptoms (never/rarely vs. sometimes/usually)	23	5	2.44121e-06	0.0001007	DAB1:MYO1H:ASCC3:ELAVL2:PHF2
GWAScatalog	Asthma	315	14	2.72525e-06	0.000109919	RERE:NEGR1:DENND1B:CELF2:CNTN5:ARHGAP27:PIGU:ARPP21:MAGI1:PBX2:NOTCH4:HLA-DOA:TRPS1:ELAVL2
GWAScatalog	Lung function (FVC)	157	10	3.32251e-06	0.000131095	SEMA6D:CRHR1:KANSL1:WNT3:CDH2:DCC:SATB2:RSRC1:GLIS3:PTCH1
GWAScatalog	Automobile speeding propensity	43	6	3.58884e-06	0.000138359	KANSL1:TCF4:KCNJ3:CADM2:TNXB:XKR6
GWAScatalog	Post bronchodilator FEV1/FVC ratio	196	11	3.65907e-06	0.000138359	ST8SIA1:SIPA1L1:SEMA6D:CDH13:CELF4:TCF4:PARD3B:MAGI1:ROBO2:CADM2:DLGAP2
GWAScatalog	Sleep duration (short sleep)	94	8	3.83835e-06	0.000142176	IPO9:LMOD1:RAPSN:C1QTNF4:SEMA6D:TCF4:SEMA3F:MAD1L1
GWAScatalog	Alzheimer's disease or fasting glucose levels (pleiotropy)	45	6	4.71787e-06	0.000171259	ATG13:ARFGAP2:PACSIN3:MADD:RAPSN:C1QTNF4
GWAScatalog	Smoking initiation	46	6	5.38185e-06	0.000191531	RERE:NCAM1:SEMA6D:KCNJ3:CADM2:GRM8
GWAScatalog	Diastolic blood pressure	601	19	7.01985e-06	0.00024502	CAMTA1:RERE:DNM3:SORCS3:ARNTL:SOX6:PAX6:RAPSN:CNTN5:CDH13:SMCR8:ASXL3:TCF4:ACVR2A:PIGU:PRRC2A:CYP21A2:ESR1:SLC25A37
GWAScatalog	Diastolic blood pressure x smoking status (current vs non-current) interaction (2df test)	104	8	8.17519e-06	0.000279962	SYT13:PIGU:RSRC1:SLC44A4:EHMT2:CYP21A2:TNXB:MSRA
GWAScatalog	Menarche (age at onset)	216	11	9.24806e-06	0.000310838	NEGR1:ARNTL:KIRREL3:SATB2:CADM2:GALNT10:SIM1:ASCC3:ESR1:DLGAP2:NTRK2
GWAScatalog	Cognitive function	77	7	1.01472e-05	0.000334858	TLE3:ARHGAP27:PLEKHM1:KANSL1:WNT3:CADM2:NRG1
GWAScatalog	Bone mineral density (hip)	52	6	1.11435e-05	0.00036117	SOX6:SIPA1L1:CRHR1:ESR1:NRG1:PTCH1
GWAScatalog	Sense of smell	17	4	1.88848e-05	0.000601333	NCAM1:PCDH9:KANSL1:NSF
GWAScatalog	Bipolar disorder	593	18	2.13072e-05	0.000666767	C1QTNF4:ANKS1B:CDH13:PSMD3:PRKCA:DPY19L3:MAP1LC3A:PIGU:GGT7:TLR9:TLR9:MAGI1:CADM2:NOTCH4:MAD1L1:SP4:OSBPL3:DLGAP2:MSRA
GWAScatalog	Blood protein levels	1656	34	2.51186e-05	0.000772717	NEGR1:GALNT2:ADAM12:SERPING1:OR9Q1:CNTN5:NCAM1:PCDH9:GALNT16:PRKCA:NRP2:PLCL2:FBXL5:FAM200B:SNCA:HIST1H2BL:OR2H1:GABBR1:TRIM31:TRIM39-RPP21:RPP21:MUC22:PRRC2A:BAG6:VWA7:SLC44A4:EHMT2:CFB:CFB:CYP21A2:TNXB:NOTCH4:TAP2:TAP2:TMEM106B:NRG1
GWAScatalog	Cognitive ability	37	5	2.83097e-05	0.000856368	NEGR1:SORCS3:MAPT:KANSL1:DCC
GWAScatalog	Diastolic blood pressure x smoking status (ever vs never) interaction (2df test)	91	7	3.04516e-05	0.000906061	PIGU:RSRC1:SLC44A4:EHMT2:CYP21A2:TNXB:MSRA
GWAScatalog	Systolic blood pressure x smoking status (ever vs never) interaction (2df test)	92	7	3.26907e-05	0.000941803	PIGU:RSRC1:SLC44A4:EHMT2:CYP21A2:TNXB:MSRA
GWAScatalog	Attention deficit hyperactivity disorder	92	7	3.26907e-05	0.000941803	CSMD2:SORCS3:GRM5:SOX5:SEMA6D:CDH13:PARD3B
GWAScatalog	Male-pattern baldness	250	11	3.59426e-05	0.00101931	TLE3:ARHGAP27:PLEKHM1:CRHR1:MAPT:KANSL1:NSF:WNT3:TCF4:BBX:TRPS1
GWAScatalog	Reaction time	39	5	3.68072e-05	0.00102777	ATG13:MAPT:KANSL1:NSF:WNT3
GWAScatalog	Ability to confide in someone	22	4	5.58691e-05	0.0015364	OR9Q1:TCF4:FAM120A:PHF2
GWAScatalog	Adolescent idiopathic scoliosis	23	4	6.71171e-05	0.00181817	SOX6:CDH13:MAGI1:SLC25A37
GWAScatalog	Bitter alcoholic beverage consumption	72	6	7.27758e-05	0.00194247	IGSF9B:AGBL1:RBFOX1:TCF4:CADM2:MAD1L1
GWAScatalog	Waist circumference	143	8	8.16716e-05	0.00214832	DAB1:NEGR1:ANKS1B:FANCL:SATB2:CADM2:MSRA:LINGO2
GWAScatalog	Response to antipsychotic treatment	25	4	9.44305e-05	0.00244845	KIRREL3:SOX5:ANKS1B:CDH13
GWAScatalog	Systolic blood pressure x smoking status (current vs non-current) interaction (2df test)	109	7	9.67552e-05	0.00247339	PIGU:RSRC1:SLC44A4:EHMT2:CYP21A2:TNXB:MSRA
GWAScatalog	Social science traits (pleiotropy) (HIPO component 1)	10	3	0.000104178	0.00262615	EIF4G3:SHISA9:TCF4
GWAScatalog	Cognitive ability (MTAG)	49	5	0.00011266	0.00280106	NEGR1:SORCS3:MAPT:DCC:PLCL2
GWAScatalog	Systemic lupus erythematosus	335	12	0.00011562	0.00283581	NEGR1:RABGAP1L:TAOK3:ARHGAP27:KCNJ3:NCOA5:CD40:SLC44A4:TNXB:NOTCH4:MSRA:XKR6
GWAScatalog	Mental health study participation (completed survey)	27	4	0.000129027	0.00308136	NEGR1:RBFOX1:TCF4:TSNARE1
GWAScatalog	Headache	27	4	0.000129027	0.00308136	ATG13:MYO1H:CRHR1:MAPT
GWAScatalog	Body mass index (joint analysis main effects and physical activity interaction)	80	6	0.00013124	0.00309352	NEGR1:LMOD1:CADM2:FBXL17:ELAVL2:LINGO2
GWAScatalog	Morning person	200	9	0.000156829	0.00364929	CAMTA1:EIF4G3:TOX3:NOL4:TCF4:SEMA3F:ROBO2:NRG1:TRPS1
GWAScatalog	Self-reported risk-taking behaviour	29	4	0.000171977	0.00395111	NEGR1:TCF4:CADM2:CYP7B1
GWAScatalog	Obesity	54	5	0.000179629	0.00407534	NEGR1:PCDH9:FANCL:CADM2:LINGO2
GWAScatalog	Epstein-Barr virus immune response (EBNA-1)	12	3	0.000188261	0.00421845	PRRC2A:EHMT2:NOTCH4
GWAScatalog	Obesity-related traits	706	18	0.000196628	0.00430635	PANK4:ENAH:CELF2:SERPING1:CNTN5:IGSF9B:ANKS1B:SIPA1L1:RBFOX1:HS3ST4:MYO15A:AATK:CDH2:DCC:NOTCH4:ESR1:SGCZ:LINGO2
GWAScatalog	Feeling fed-up	30	4	0.00019693	0.00430635	CELF4:DCC:TCF4:CADM2
GWAScatalog	Coronary artery disease	423	13	0.000272943	0.00589752	DAB1:LMOD1:GALNT2:AS3MT:ARNTL:SOX6:ANKS1B:CDH13:GGT7:STAG1:CFB:CFB:MAD1L1:TMEM106B
GWAScatalog	Response to amphetamines	33	4	0.000287412	0.00613709	CSMD2:CDH13:FBXL17:TMEM106B
GWAScatalog	Moderate to vigorous physical activity levels	14	3	0.000307037	0.00647991	CADM2:RPP21:PBX2
GWAScatalog	Joint mobility (Beighton score)	34	4	0.000323266	0.006744	CRHR1:NOTCH4:MSRA:XKR6
GWAScatalog	Subcortical brain region volumes	15	3	0.000381047	0.0078591	CRHR1:MAPT:DCC
GWAScatalog	Heel bone mineral density	749	18	0.000400617	0.00815552	RERE:NEGR1:DNM3:ADAM12:SOX6:NCAM1:SOX5:SEMA6D:TLE3:TCF4:KLF11:SATB2:ICA1L:ESR1:TRPS1:DEPTOR:PHF2:PTCH1
GWAScatalog	Alzheimer's disease in APOE e4- carriers	36	4	0.000404406	0.00815552	CRHR1:MAPT:KANSL1:WNT3
GWAScatalog	Broad depression or schizophrenia	16	3	0.000465623	0.00928687	ZCCHC14:TCF4:TSNARE1
GWAScatalog	Adventurousness	141	7	0.000472662	0.00932481	CELF2:TCF4:ACVR2A:CADM2:DGKI:TSNARE1:PTCH1
GWAScatalog	Prostate cancer	337	11	0.000489912	0.00956119	AS3MT:TCF4:KLF11:TRIM31:CFB:CFB:CYP21A2:TNXB:PBX2:NOTCH4:HLA-DOA:MAD1L1
GWAScatalog	Photic sneeze reflex	68	5	0.000530401	0.0102413	CAMTA1:PCDH9:RBFOX1:ACVR2A:CADM2
GWAScatalog	Ulcerative colitis	460	13	0.000603178	0.0113888	CAMTA1:SEMA6D:SATB2:PRRC2A:BAG6:VWA7:SLC44A4:EHMT2:CFB:CFB:CYP21A2:TNXB:PBX2:NOTCH4
GWAScatalog	Body mass index in physically active individuals	70	5	0.000606239	0.0113888	NEGR1:LMOD1:CADM2:FBXL17:LINGO2
GWAScatalog	Refractive astigmatism	40	4	0.000608658	0.0113888	RBFOX1:CDH13:DLGAP2:NRG1
GWAScatalog	Idiopathic pulmonary fibrosis	18	3	0.000668804	0.0123865	CRHR1:MAPT:KANSL1
GWAScatalog	Squamous cell lung carcinoma	110	6	0.000735207	0.0134788	NYAP2:TRIM39-RPP21:MUC22:TNXB:NOTCH4:GLIS3
GWAScatalog	Lung function (FEV1)	74	5	0.000781975	0.0140278	ME3:CRHR1:KANSL1:WNT3:GLIS3
GWAScatalog	Chin dimples	74	5	0.000781975	0.0140278	TCF4:SATB2:RSRC1:NRG1:GLIS3
GWAScatalog	Inflammatory bowel disease	727	17	0.000788341	0.0140278	CAMTA1:DENND1B:SOX5:SEMA6D:NCOA5:CD40:TEF:PRRC2A:BAG6:VWA7:SLC44A4:EHMT2:CFB:CFB:CYP21A2:TNXB:PBX2:NOTCH4
GWAScatalog	Height	798	18	0.00083736	0.0147554	DNM3:RAPSN:SOX5:TLE3:CDH13:PRKCA:KLF11:STAG1:RSRC1:GABBR1:MUC22:PRRC2A:BAG6:CFB:CFB:ESR1:SGCZ:GLIS3:PTCH1
GWAScatalog	Migraine	77	5	0.000936833	0.0163495	IGSF9B:AGBL1:ZCCHC14:NOTCH4:LINGO2
GWAScatalog	Autism spectrum disorder, attention deficit-hyperactivity disorder, bipolar disorder, major depressive disorder, and schizophrenia (combined)	45	4	0.000955389	0.0165146	RERE:AS3MT:ANKS1B:TCF4
GWAScatalog	Multiple system atrophy	21	3	0.00106688	0.0182678	CRHR1:MAPT:WNT3
GWAScatalog	Obesity (early onset extreme)	22	3	0.00122651	0.0208048	NEGR1:TCF4:MSRA
GWAScatalog	Plasma kynurenine levels in major depressive disorder	6	2	0.00138318	0.0226169	CNTN5:TMEM106B
GWAScatalog	Worry/vulnerability (special factor of neuroticism)	6	2	0.00138318	0.0226169	ARNTL:GRM8
GWAScatalog	Strenuous sports or other exercises	6	2	0.00138318	0.0226169	SIPA1L1:CADM2
GWAScatalog	Medication use (anilides)	6	2	0.00138318	0.0226169	RABGAP1L:MAPT
GWAScatalog	Alcohol dependence	51	4	0.00153126	0.0248146	CAMTA1:CNTN5:ESR1:LINGO2
GWAScatalog	Childhood body mass index	24	3	0.00158906	0.0255234	NEGR1:GALNT10:FAM120A
GWAScatalog	Lung cancer in ever smokers	129	6	0.00167727	0.0267039	GABBR1:TRIM39-RPP21:SLC44A4:TNXB:NOTCH4:KIFC1
GWAScatalog	Coronary artery calcification	53	4	0.00176735	0.0278935	SEMA6D:AGBL1:PRKCA:NRG1
GWAScatalog	Waist-to-hip ratio adjusted for BMI x sex interaction	25	3	0.00179287	0.0280523	PIGU:SIM1:SGCZ
GWAScatalog	Putamen volume	7	2	0.00192404	0.0291011	DCC:ASCC3
GWAScatalog	Short-term memory (digit-span task)	7	2	0.00192404	0.0291011	CDH13:DCC
GWAScatalog	Metabolite levels (5-HIAA/ MHPG Ratio)	7	2	0.00192404	0.0291011	ADAM12:ROBO2
GWAScatalog	Intracranial volume	7	2	0.00192404	0.0291011	CRHR1:MAPT
GWAScatalog	Triglyceride levels	133	6	0.00195827	0.0291332	GALNT2:ARNTL:TLE3:SHISA9:CTF1:SLC44A4
GWAScatalog	Hip circumference	133	6	0.00195827	0.0291332	NEGR1:KIRREL3:TAOK3:PLEKHM1:ROBO2:CADM2
GWAScatalog	Coronary artery calcified atherosclerotic plaque score in type 2 diabetes	26	3	0.00201228	0.029507	GRM5:MAGI1:OSBPL3
GWAScatalog	Thiazide-induced adverse metabolic effects in hypertensive patients	55	4	0.00202757	0.029507	ADAM12:AGBL1:CYP7B1:AGO2
GWAScatalog	Mean corpuscular hemoglobin	286	9	0.00203216	0.029507	SOX6:RAPSN:SETD1A:CBFA2T3:KANSL1:PLCL2:TRIM31:CYP21A2:SLC25A37
GWAScatalog	HDL cholesterol	234	8	0.00214798	0.0309411	GALNT2:ARNTL:MADD:MYO1H:STAG1:CYP21A2:TMEM106B:TRPS1
GWAScatalog	Sum eosinophil basophil counts	140	6	0.00253398	0.0355872	RERE:PSMD3:KANSL1:ZC3H7B:PLCL2:TNXB
GWAScatalog	Response to selective serotonin reuptake inhibitors and depression	8	2	0.00254894	0.0355872	FANCL:GRM8
GWAScatalog	Vigorous physical activity	8	2	0.00254894	0.0355872	NEGR1:CADM2
GWAScatalog	Chemerin levels	8	2	0.00254894	0.0355872	GRM8:PTCH1
GWAScatalog	Small cell lung carcinoma	59	4	0.00262525	0.0363727	BBX:TRIM39-RPP21:BAG6:SGCZ
GWAScatalog	Hypertension	98	5	0.00273277	0.0375755	SOX6:CDH13:PRRC2A:CYP21A2:MSRA
GWAScatalog	Breast cancer (estrogen-receptor negative)	29	3	0.00276804	0.0377744	TOX3:CDH2:ESR1
GWAScatalog	Positive urgency	9	2	0.00325623	0.0419153	KIRREL3:CYP21A2
GWAScatalog	Cannabis use	9	2	0.00325623	0.0419153	NCAM1:CADM2
GWAScatalog	Triglyceride change in response to fenofibrate in statin-treated type 2 diabetes	9	2	0.00325623	0.0419153	GLIS3:LINGO2
GWAScatalog	Monoclonal gammopathy of undetermined significance	9	2	0.00325623	0.0419153	CSNK1G1:TSNARE1
GWAScatalog	Response to antipsychotic treatment in schizophrenia (working memory)	9	2	0.00325623	0.0419153	DRD2:ANKS1B
GWAScatalog	Hippocampal sclerosis	9	2	0.00325623	0.0419153	KIRREL3:SUDS3
GWAScatalog	Circulating myeloperoxidase levels (serum)	9	2	0.00325623	0.0419153	GALNT2:NOTCH4
GWAScatalog	Lack of perseverance	9	2	0.00325623	0.0419153	SEMA6D:HS3ST4
GWAScatalog	Intracranial aneurysm	63	4	0.00333383	0.0423105	RBFOX1:PARD3B:XKR6:LINGO2
GWAScatalog	Sarcoidosis (non-Lofgren's syndrome without extrapulmonary manifestations)	31	3	0.00335686	0.0423105	TNXB:NOTCH4:TAP2:TAP2
GWAScatalog	Bone mineral density (spine)	31	3	0.00335686	0.0423105	CRHR1:ESR1:PTCH1
GWAScatalog	Cerebrospinal T-tau levels	32	3	0.0036778	0.0457206	ACVR2A:NRG1:GLIS3
GWAScatalog	Motion sickness	32	3	0.0036778	0.0457206	CELF2:POU6F2:LINGO2
GWAScatalog	Weight	152	6	0.00380517	0.0469822	NEGR1:PIGU:CADM2:FBXL17:MSRA:NRG1
GWAScatalog	Hemoglobin concentration	106	5	0.00383169	0.04699	DNM3:CRHR1:WNT3:TRPS1:GLIS3
GWAScatalog	Sleep duration (long sleep)	10	2	0.00404424	0.0486112	CAMTA1:KANSL1
GWAScatalog	Temperament (bipolar disorder)	10	2	0.00404424	0.0486112	CDH2:GPM6A
GWAScatalog	Anxiety/tension (special factor of neuroticism)	10	2	0.00404424	0.0486112	CADM2:TSNARE1

## Sheet: Table S9
Supplementary Table 9. A set of protein-coding SNPs in the genes identified using coding SNP sets. Only SNPs with p < 0.05 were included in this list.
gene	CHR	POS	ID	A1	A2	EAF	MAF	Z	BETA	SE	P	N_analyzed	INFO
PANK4	1	2444414	rs7535528	A	G	0.362619	0.362619	4.089	0.00985744	0.00241072	4.335e-05	372226	0.987723
TLR9	3	52256697	rs352140	T	C	0.524924	0.475076	-4.306	-0.00995948	0.00231293	1.665e-05	374769	0.991676
PHAX	5	125936672	rs75136984	T	C	0.0191914	0.0191914	2.445	0.0204472	0.00836288	0.01447	379805	0.99178
PHAX	5	125939409	rs3734173	T	C	0.0374901	0.0374901	3.751	0.0226484	0.00603796	0.0001762	380060	1
TRIM31	6	30075864	rs2023472	A	G	0.402639	0.402639	-3.35	-0.00783467	0.00233871	0.0008085	380060	1
TRIM31	6	30078265	rs35775852	A	G	0.99814	0.00185983	-2.016	-0.0536679	0.026621	0.04378	380060	1
TRIM31	6	30078330	rs2239529	T	C	0.164603	0.164603	-5.151	-0.015932	0.00309299	2.59e-07	380060	1
TRIM39-RPP21	6	30297505	rs1264581	T	C	0.0681106	0.0681106	3.372	0.0153516	0.00455267	0.0007452	380054	0.999781
TRIM39-RPP21	6	30308095	rs148705441	T	C	0.000273897	0.000273897	-2.388	-0.165522	0.0693141	0.01695	380060	1
RPP21	6	30313340	rs6986	C	G	0.223335	0.223335	6.162	0.0169693	0.00275386	7.165e-10	380060	1
TRIM39-RPP21	6	30313340	rs6986	C	G	0.223335	0.223335	6.162	0.0169693	0.00275386	7.165e-10	380060	1
MUC22	6	30993377	rs3094672	A	T	0.74019	0.25981	-2.778	-0.00726586	0.0026155	0.005471	380060	1
MUC22	6	30993567	rs4713420	T	G	0.178583	0.178583	2.989	0.00895113	0.00299469	0.002801	380060	1
MUC22	6	30994232	rs116938859	A	G	0.994387	0.00561336	-2.793	-0.0428906	0.0153565	0.005225	379839	0.984424
MUC22	6	30994248	rs28360986	C	G	0.905089	0.0949107	-2.663	-0.0105371	0.00395684	0.007753	371757	0.957658
MUC22	6	30994778	rs117058095	A	G	0.994202	0.00579847	-2.756	-0.0416458	0.0151109	0.005846	379831	0.981315
MUC22	6	30996105	rs9262548	T	C	0.0117806	0.0117806	-2.587	-0.0275273	0.0106406	0.009669	379320	0.974177
MUC22	6	30996889	rs144914215	A	G	0.00572857	0.00572857	2.794	0.0424641	0.0151983	0.005205	380031	0.995482
MUC22	6	30997275	rs146685560	C	G	0.994013	0.00598676	-2.729	-0.0405757	0.0148683	0.006348	380060	1
MUC22	6	30997692	rs9262549	C	G	0.682309	0.317691	4.395	0.0108271	0.00246351	1.108e-05	380060	1
CYP21A2	6	32006886	rs6474	A	G	0.296529	0.296529	4.408	0.0110696	0.00251126	1.046e-05	380060	1
CYP21A2	6	32006896	rs6455	C	G	0.0216083	0.0216083	-3.611	-0.0285315	0.00790129	0.0003048	378814	0.980119
NOTCH4	6	32163541	rs1044507	A	C	0.976798	0.0232023	-2.985	-0.0227421	0.00761879	0.002836	380060	1
NOTCH4	6	32169145	rs8192574	A	G	0.0550785	0.0550785	4.338	0.021811	0.00502789	1.436e-05	380013	0.9995
NOTCH4	6	32180623	rs9267835	A	C	0.0138488	0.0138488	-1.96	-0.0192391	0.00981589	0.05	379971	0.99538
NOTCH4	6	32188603	rs520803	T	C	0.289226	0.289226	5.453	0.0137941	0.00252963	4.96e-08	380060	1
NOTCH4	6	32188640	rs520692	T	C	0.710742	0.289258	-5.487	-0.0138796	0.00252955	4.089e-08	380060	1
NOTCH4	6	32188642	rs520688	T	C	0.71038	0.28962	-5.493	-0.0138897	0.00252861	3.952e-08	380060	0.999995
NOTCH4	6	32189032	rs415929	T	C	0.709957	0.290043	-5.512	-0.0139317	0.00252752	3.555e-08	380060	1
TAP2	6	32797809	rs2228396	T	C	0.0982696	0.0982696	3.01	0.0115977	0.00385306	0.00261	380060	1
TAP2	6	32800412	rs1800454	T	C	0.140663	0.140663	2.838	0.00936257	0.003299	0.004542	380060	1
OSBPL3	7	24854765	rs1044956	A	G	0.260332	0.260332	4.542	0.0119377	0.00262829	5.579e-06	375868	0.992298
OSBPL3	7	24888730	rs61756142	A	G	0.0021168	0.0021168	2.202	0.0549647	0.0249613	0.02768	379902	0.940689
OSBPL3	7	24902859	rs61756568	T	C	0.0105743	0.0105743	2.81	0.0315096	0.0112134	0.004951	380060	1
OSBPL3	7	24910408	rs41275970	T	C	0.992682	0.00731796	-3.078	-0.041459	0.0134694	0.002082	379367	0.966216
SLC25A37	8	23423669	rs2942194	A	G	0.725597	0.274403	4.975	0.0127878	0.00257041	6.532e-07	380060	1
SLC25A37	8	23423758	rs10992	A	G	0.667157	0.332843	-2.484	-0.00611612	0.00246221	0.01298	371404	0.986142
SLC25A37	8	23429329	rs1047384	T	C	0.959448	0.0405517	-2.019	-0.0117646	0.00582697	0.04352	378486	0.978448
SLC25A37	8	23431407	rs3174040	A	G	0.787863	0.212137	-2.12	-0.00599005	0.0028255	0.03396	374721	0.985988
DEPTOR	8	120977489	rs34057546	A	G	0.963367	0.036633	-2.489	-0.0152025	0.00610788	0.01282	379768	0.994026
DEPTOR	8	121013770	rs2271900	A	G	0.282903	0.282903	3.099	0.00789164	0.00254651	0.001941	380060	1
DEPTOR	8	121061879	rs4871827	A	G	0.320659	0.320659	-4.307	-0.0105842	0.00245744	1.657e-05	380060	1
ME3	11	86161388	rs1042780	C	G	0.675059	0.324941	-5.001	-0.012247	0.0024489	5.697e-07	380060	1
ME3	11	86267633	rs17211115	T	C	0.168682	0.168682	-2.351	-0.00721068	0.00306707	0.01873	379036	0.996889
ME3	11	86267714	rs12287767	A	C	0.168896	0.168896	-2.38	-0.00729393	0.00306468	0.01733	379245	0.997437
ANKS1B	12	99640159	rs77436242	C	G	0.0472806	0.0472806	-4.374	-0.0236376	0.00540411	1.217e-05	380060	1
C12orf49	12	117160976	rs10507274	T	C	0.93849	0.0615099	-5.513	-0.0263174	0.00477369	3.53e-08	380060	1
C12orf49	12	117175608	rs73220422	T	C	0.0272297	0.0272297	2.959	0.0208532	0.00704737	0.003086	380060	1
NOS1	12	117669914	rs3741475	A	G	0.200387	0.200387	5.911	0.0169544	0.00286828	3.394e-09	379260	0.99525
NOS1	12	117701714	rs2293054	A	G	0.29173	0.29173	2.895	0.00738891	0.0025523	0.003797	371464	0.983389
CSNK1G1	15	64558061	rs72756968	T	C	0.939903	0.0600973	-2.758	-0.0133109	0.0048263	0.005812	380010	0.999731
CSNK1G1	15	64648186	rs35755513	T	C	0.0709938	0.0709938	5.072	0.0226519	0.00446606	3.937e-07	380060	1
AGBL1	15	86697675	rs150261781	T	C	0.00042572	0.00042572	-3.22	-0.179036	0.0556011	0.001282	380060	1
AGBL1	15	86800209	rs1353578	T	C	0.583071	0.416929	-2.502	-0.00584206	0.00233496	0.01235	377243	0.995134
AGBL1	15	86807542	rs10520617	T	C	0.191982	0.191982	-2.184	-0.00636177	0.0029129	0.02897	379868	0.999204
AGBL1	15	86807843	rs11857527	T	C	0.807332	0.192668	2.2	0.00639805	0.00290821	0.02779	380060	1
AGBL1	15	86807884	rs11856833	A	C	0.803696	0.196304	2.229	0.00644133	0.00288978	0.0258	379501	0.99871
AGBL1	15	86814866	rs11858435	A	G	0.334646	0.334646	2.457	0.00598009	0.0024339	0.01401	379070	0.997952
AGBL1	15	86838497	rs9630451	T	C	0.0487059	0.0487059	-2.758	-0.0147134	0.0053348	0.005814	379165	0.987954
AGBL1	15	86940622	rs4362360	T	C	0.512893	0.487107	5.511	0.0126458	0.00229465	3.569e-08	380060	1
PER1	17	8046664	rs112474322	T	C	0.0183727	0.0183727	3.336	0.0284917	0.00854069	0.0008487	380060	1
PER1	17	8046680	rs112185134	A	G	0.0176708	0.0176708	3.237	0.0281879	0.00870803	0.001208	379844	0.994848
PER1	17	8046737	rs112854368	T	C	0.0176548	0.0176548	3.332	0.0290355	0.00871414	0.0008626	379648	0.99184
PER1	17	8050864	rs367878166	A	G	0.000501326	0.000501326	-1.995	-0.102229	0.0512427	0.04601	380013	0.933756
PER1	17	8052915	rs74795714	T	C	0.00638991	0.00638991	-2.343	-0.0337266	0.0143946	0.01915	380060	1
PER1	17	8053085	rs3027178	T	G	0.71109	0.28891	4.208	0.0107888	0.00256388	2.577e-05	370225	0.980965
PER1	17	8053344	rs35826160	A	G	0.0178626	0.0178626	2.686	0.0232838	0.00866857	0.007241	379271	0.98351
MYO15A	17	18041507	rs2280777	T	C	0.541472	0.458528	2.663	0.00612992	0.00230189	0.007754	380060	1
MYO15A	17	18045497	rs150403702	T	G	0.997966	0.00203423	2.052	0.0522367	0.0254565	0.04016	380060	1
MYO15A	17	18046898	rs854777	T	C	0.24998	0.24998	-4.85	-0.0128469	0.00264884	1.236e-06	380060	1
MYO15A	17	18047825	rs55688805	A	G	0.00425412	0.00425412	-2.27	-0.0400701	0.017652	0.02321	378806	0.904239
MYO15A	17	18057167	rs712270	A	T	0.586043	0.413957	-3.226	-0.00751234	0.00232868	0.001256	380060	1
MYO15A	17	18058521	rs712272	T	C	0.413788	0.413788	3.237	0.0075514	0.00233284	0.001208	378753	0.998779
SMCR8	17	18220674	rs8080966	T	C	0.30922	0.30922	3.698	0.00917729	0.00248169	0.0002171	380060	1
SMCR8	17	18221134	rs1563631	T	C	0.3093	0.3093	3.686	0.00914686	0.00248151	0.0002279	380060	1
SMCR8	17	18226177	rs4925171	T	G	0.314093	0.314093	3.568	0.00882205	0.00247255	0.00036	379614	0.99756
CRHR1	17	43809096	rs7225384	C	G	0.594424	0.405576	-7.864	-0.0183982	0.00233955	3.707e-15	378848	0.997055

## Sheet: Table S10
Supplementary Table 10. FATHMM-XF predicted impact of variants
Ref. base	Reference allele
Mutant base	Mutant allele
Coding Score	Prediction for coding SNPs given as P-values [0-1], values > 0.5 are predicted to be deleterious, values < 0.5 are predicted to be neutral/benign
Non-Coding score	Prediction for non-coding SNPs given as P-values [0-1], values > 0.5 are predicted to be deleterious, values < 0.5 are predicted to be neutral/benign
Warning	Predicted consequence of SNP
Gene	ID SNP	Chromosome	Position	Ref. Base	Mutant Base	Coding Score	Non-Coding Score	Warning
PANK4	rs7535528	1	2444414	G	A	0.268413	--	benign
TLR9	rs352140	3	52256697	C	T	0.005921	--	benign (high conf.)
PHAX	rs75136984	5	125936672	C	T	0.007866	--	benign (high conf.)
PHAX	rs3734173	5	125939409	C	T	0.497531	--	benign
TRIM31	rs2023472	6	30075864	A	A	--	--	No prediction found
TRIM31	rs35775852	6	30078265	A	G	0.227660	--	benign
TRIM31	rs2239529	6	30078330	C	T	0.007300	--	benign (high conf.)
TRIM39-RPP21	rs148705441	6	30308095	C	T	0.101981	--	benign
TRIM39-RPP21	rs6986	6	30313340	G	C	0.748970	--	pathogenic
RPP21	rs6986	6	30313340	G	C	0.748970	--	pathogenic
MUC22	rs3094672	6	30993377	T	T	--	--	No prediction found
MUC22	rs4713420	6	30993567	G	T	0.019933	--	benign (high conf.)
MUC22	rs116938859	6	30994232	A	G	0.014835	--	benign (high conf.)
MUC22	rs28360986	6	30994248	C	G	0.033979	--	benign
MUC22	rs117058095	6	30994778	A	G	0.008891	--	benign (high conf.)
MUC22	rs9262548	6	30996105	C	T	0.030152	--	benign
MUC22	rs144914215	6	30996889	G	A	0.003018	--	benign (high conf.)
MUC22	rs146685560	6	30997275	C	G	0.035634	--	benign
MUC22	rs9262549	6	30997692	G	G	--	--	No prediction found
CYP21A2	rs6474	6	32006886	G	A	0.089446	--	benign
CYP21A2	rs6455	6	32006896	G	C	0.015116	--	benign (high conf.)
NOTCH4	rs1044507	6	32163541	A	C	0.006167	--	benign (high conf.)
NOTCH4	rs8192574	6	32169145	G	A	0.026786	--	benign (high conf.)
NOTCH4	rs9267835	6	32180623	C	A	0.761881	--	pathogenic
NOTCH4	rs520803	6	32188603	C	T	0.009065	--	benign (high conf.)
NOTCH4	rs520692	6	32188640	T	C	0.353607	--	benign
NOTCH4	rs520688	6	32188642	T	C	0.007322	--	benign (high conf.)
NOTCH4	rs415929	6	32189032	T	C	0.008084	--	benign (high conf.)
TAP2	rs2228396	6	32797809	C	T	0.036520	--	benign
TAP2	rs1800454	6	32800412	C	T	0.016271	--	benign (high conf.)
OSBPL3	rs1044956	7	24854765	G	A	0.004032	--	benign (high conf.)
OSBPL3	rs61756142	7	24888730	G	A	0.011396	--	benign (high conf.)
OSBPL3	rs61756568	7	24902859	C	T	0.758708	--	pathogenic
OSBPL3	rs41275970	7	24910408	T	C	0.005483	--	benign (high conf.)
SLC25A37	rs2942194	8	23423669	A	G	0.067213	--	benign
SLC25A37	rs10992	8	23423758	G	A	0.005995	--	benign (high conf.)
SLC25A37	rs1047384	8	23429329	T	C	0.003336	--	benign (high conf.)
SLC25A37	rs3174040	8	23431407	A	G	0.017543	--	benign (high conf.)
DEPTOR	rs34057546	8	120977489	A	G	0.438442	--	benign
DEPTOR	rs2271900	8	121013770	A	A	--	--	No prediction found
DEPTOR	rs4871827	8	121061879	G	A	0.808549	--	pathogenic
ME3	rs1042780	11	86161388	C	G	0.631847	--	pathogenic
ME3	rs17211115	11	86267633	C	T	0.012444	--	benign (high conf.)
ME3	rs12287767	11	86267714	C	A	0.010849	--	benign (high conf.)
ANKS1B	rs77436242	12	99640159	G	C	0.597453	--	pathogenic
C12orf49	rs10507274	12	117160976	T	C	0.796662	--	pathogenic
C12orf49	rs73220422	12	117175608	C	T	0.671370	--	pathogenic
NOS1	rs3741475	12	117669914	G	A	0.005976	--	benign (high conf.)
NOS1	rs2293054	12	117701714	A	A	--	--	No prediction found
CSNK1G1	rs72756968	15	64558061	T	C	0.030317	--	benign
CSNK1G1	rs35755513	15	64648186	C	T	--	0.462809	benign
AGBL1	rs150261781	15	86697675	C	T	0.442293	--	benign
AGBL1	rs1353578	15	86800209	C	C	--	--	No prediction found
AGBL1	rs10520617	15	86807542	C	T	0.005449	--	benign (high conf.)
AGBL1	rs11857527	15	86807843	T	C	0.186585	--	benign
AGBL1	rs11856833	15	86807884	A	C	0.008417	--	benign (high conf.)
AGBL1	rs11858435	15	86814866	A	A	--	--	No prediction found
AGBL1	rs9630451	15	86838497	C	T	0.008678	--	benign (high conf.)
AGBL1	rs4362360	15	86940622	T	T	--	--	No prediction found
PER1	rs112474322	17	8046664	C	T	0.173609	--	benign
PER1	rs112185134	17	8046680	G	A	0.007399	--	benign (high conf.)
PER1	rs112854368	17	8046737	C	T	0.006343	--	benign (high conf.)
PER1	rs367878166	17	8050864	G	A	0.370174	--	benign
PER1	rs74795714	17	8052915	C	T	0.089305	--	benign
PER1	rs3027178	17	8053085	T	G	0.007070	--	benign (high conf.)
PER1	rs35826160	17	8053344	G	A	0.014301	--	benign (high conf.)
MYO15A	rs2280777	17	18041507	C	T	0.008056	--	benign (high conf.)
MYO15A	rs150403702	17	18045497	T	G	0.099772	--	benign
MYO15A	rs854777	17	18046898	T	T	--	--	No prediction found
MYO15A	rs55688805	17	18047825	G	A	0.054890	--	benign
MYO15A	rs712270	17	18057167	A	T	0.720629	--	pathogenic
MYO15A	rs712272	17	18058521	C	T	0.006643	--	benign (high conf.)
SMCR8	rs8080966	17	18220674	C	T	0.673859	--	pathogenic
SMCR8	rs1563631	17	18221134	C	T	0.005512	--	benign (high conf.)
SMCR8	rs4925171	17	18226177	G	T	0.005658	--	benign (high conf.)
CRHR1	rs7225384	17	43809096	C	G	--	0.053789	benign

[truncated: 9 more sheets: Table S11, Table S12, Table S13, Table S14, Table S15, Table S16, Table S17, Table S18, Table S19]
